# Supplementary material for: Kazakh Tobet dogs in the genomic landscape: refining the history of livestock guardian breeds
Source: BMC Biol. 2025 Aug 5;23:240. doi: 10.1186/s12915-025-02344-2 (PMC12326758; doi:10.1186/s12915-025-02344-2)
Supplement: Supplementary file 1 — Additional file 1: Table S1 SNP-based genetic variability in LGD breeds. Table S2 Introgression events among LGD breeds based on D-statistics. Table S3 FROH of Kazakh Tobet dogs. Table S4 Annotation of SNP identified in ROH, iHS and nSL tests. Table S5 Characterization of genes with known functional significance identified in ROH, iHS and nSL tests. Table S6 GO and KEGG annotation of genes identified in ROH, iHS and nSL tests. Table S7 Kazakh Tobet sample data. Table S8 Sample distribution by dataset. Table S9 Geographic origin of LGDand non-LGD breeds. Table S10 Sample Information: FID, IID and source [file 12915_2025_2344_MOESM1_ESM.xls]

## Sheet: Table S1  
Additional file 1: Table S1 SNP-based genetic variability in LGD breeds
Breed	Ho	He	PIC	Fis
Aidi	0.368 ± 0.301	0.301 ± 0.185	0.176 ± 0.099	-0.218 ± 0.483
Akbash	0.347 ± 0.186	0.346 ± 0.149	0.204 ± 0.068	-0.003 ± 0.287
Bulgarian Shepherd dog	0.339 ± 0.207	0.333 ± 0.156	0.198 ± 0.074	-0.024 ± 0.344
Castro Laboreiro dog	0.337 ± 0.269	0.297 ± 0.183	0.176 ± 0.096	-0.136 ± 0.437
Estrela Mountain dog	0.354 ± 0.185	0.34 ± 0.15	0.202 ± 0.068	-0.038 ± 0.255
Great Pyrenees	0.243 ± 0.205	0.258 ± 0.189	0.156 ± 0.101	0.047 ± 0.318
Hequ Tibetan mastiff	0.349 ± 0.278	0.293 ± 0.184	0.173 ± 0.098	-0.185 ± 0.416
Kangal	0.353 ± 0.238	0.331 ± 0.163	0.195 ± 0.081	-0.072 ± 0.41
Kazakh Tobet	0.364 ± 0.123	0.373 ± 0.119	0.22 ± 0.043	0.023 ± 0.109
Kazakhstan shepherd dog	0.365 ± 0.261	0.327 ± 0.167	0.192 ± 0.085	-0.12 ± 0.45
Maremma Sheepdog	0.307 ± 0.209	0.336 ± 0.157	0.198 ± 0.076	0.066 ± 0.416
Molossi Ilir	0.346 ± 0.152	0.368 ± 0.127	0.216 ± 0.051	0.054 ± 0.253
Pshdar dog	0.363 ± 0.212	0.343 ± 0.149	0.203 ± 0.07	-0.061 ± 0.355
Rafeiro of Alentejo	0.281 ± 0.237	0.316 ± 0.173	0.186 ± 0.09	0.078 ± 0.503
Sarplaninac	0.363 ± 0.204	0.347 ± 0.147	0.205 ± 0.067	-0.046 ± 0.336
Spanish Mastiff	0.348 ± 0.181	0.344 ± 0.147	0.204 ± 0.066	-0.014 ± 0.27
Tibetan Mastiff	0.303 ± 0.281	0.286 ± 0.191	0.168 ± 0.104	-0.079 ± 0.53
Transmontano Mastiff	0.354 ± 0.289	0.31 ± 0.18	0.181 ± 0.096	-0.15 ± 0.508
Turkmen Alabay	0.375 ± 0.298	0.31 ± 0.181	0.181 ± 0.096	-0.208 ± 0.487

## Sheet: Table S2 
Additional file 1: Table S2 Introgression events among LGD breeds based on D-statistics (p < 0,0001 and Z score > 5)
P1	P2	P3	D statistic	Z score	p value	p,adjust	f4 ratio	BBAA	ABBA	BABA	Introgression*
Aidi	Estrela Mountain dog	Bulgarian Shepherd dog	0.0181286	5.90414	3.545e-09	0.0001637081	0.120295	3888.84	3830.27	3693.87	Bulgarian Shepherd dog-Estrela Mountain dog
Spanish Mastiff	Estrela Mountain dog	Aidi	0.0106904	5.55116	2.83782e-08	0.001310505276	0.0452951	3899.44	3787.78	3707.65	Aidi-Estrela Mountain dog
Akbash	Estrela Mountain dog	Kazakh Tobet	0.0137479	5.63735	1.72691e-08	0.000797487038	0.408758	3934.45	3779.6	3677.08	Estrela Mountain dog-Kazakh Tobet
Akbash	Estrela Mountain dog	Kazakhstan shepherd dog	0.0165435	6.0631	1.33526e-09	6.16623068e-05	0.109675	3506.35	3331.09	3222.67	Estrela Mountain dog-Kazakhstan shepherd dog
Sarplaninac	Estrela Mountain dog	Akbash	0.0109179	5.81137	6.1963e-09	0.000286145134	0.115957	3913.67	3786.83	3705.04	Akbash-Estrela Mountain dog
Akbash	Maremma Sheepdog	Kazakh Tobet	0.0133522	5.15512	2.5347e-07	0.0117052446	0.39769	3935.29	3784.73	3685	Kazakh Tobet-Maremma Sheepdog
Akbash	Maremma Sheepdog	Kazakhstan shepherd dog	0.01521	5.31576	1.06213e-07	0.00490491634	0.10099	3511.34	3331.85	3232.01	Kazakhstan shepherd dog-Maremma Sheepdog
Akbash	Transmontano Mastiff	Kazakhstan shepherd dog	0.0188637	5.88259	4.03903e-09	0.0001865224054	0.125723	3484.66	3356.47	3232.19	Kazakhstan shepherd dog-Transmontano Mastiff
Sarplaninac	Maremma Sheepdog	Akbash	0.00995145	5.2945'	1.19346e-07	0.00551139828	0.105937	3913.78	3791.95	3717.22	Akbash-Maremma Sheepdog
Bulgarian Shepherd dog	Estrela Mountain dog	Molossi Ilir	0.0174971	6.18865	6.06807e-10	2.802234726e-05	0.369595	3888.41	3854.04	3721.49	Estrela Mountain dog-Molossi Ilir
Bulgarian Shepherd dog	Estrela Mountain dog	Sarplaninac	0.0148718	5.67167	1.41414e-08	0.000653049852	0.155055	3888.92	3827.14	3714.97	Estrela Mountain dog-Sarplaninac
Spanish Mastiff	Estrela Mountain dog	Bulgarian Shepherd dog	0.0128136	6.56375	5.24722e-11	2.423166196e-06	0.0877055	3957.24	3787	3691.18	Bulgarian Shepherd dog-Estrela Mountain dog
Bulgarian Shepherd dog	Rafeiro of Alentejo	Molossi Ilir	0.0140856	5.82446	5.72966e-09	0.0002645956988	0.298748	3867.41	3856.8	3749.66	Molossi Ilir-Rafeiro of Alentejo
Bulgarian Shepherd dog	Rafeiro of Alentejo	Sarplaninac	0.0136364	6.21435	5.15392e-10	2.380080256e-05	0.142869	3862.59	3841.16	3737.81	Rafeiro of Alentejo-Sarplaninac
Kazakh Tobet	Castro Laboreiro dog	Kazakhstan shepherd dog	0.0247736	6.50811	7.61005e-11	3.51432109e-06	0.159401	3420.62	3400.84	3236.41	Castro Laboreiro dog-Kazakhstan shepherd dog
Pshdar dog	Castro Laboreiro dog	Kazakh Tobet	0.0159359	5.09879	3.41832e-07	0.01578580176	0.429751	3850.69	3808.17	3688.7	Castro Laboreiro dog-Kazakh Tobet
Pshdar dog	Castro Laboreiro dog	Kazakhstan shepherd dog	0.0222134	6.92394	4.39271e-12	2.028553478e-07	0.143436	3427.48	3370.48	3223.99	Castro Laboreiro dog-Kazakhstan shepherd dog
Sarplaninac	Estrela Mountain dog	Kangal	0.0151021	8.8501'	2.3e-16	1.06214e-11	0.103407	3905.16	3813.93	3700.45	Estrela Mountain dog-Kangal
Kazakh Tobet	Estrela Mountain dog	Kazakhstan shepherd dog	0.0234394	8.74765	2.3e-16	1.06214e-11	0.150305	3426.7	3384.88	3229.84	Estrela Mountain dog-Kazakhstan shepherd dog
Pshdar dog	Estrela Mountain dog	Kazakh Tobet	0.0167151	6.29512	3.0717e-10	1.41851106e-05	0.449125	3854.8	3797.24	3672.38	Estrela Mountain dog-Kazakh Tobet
Molossi Ilir	Estrela Mountain dog	Kazakhstan shepherd dog	0.0134439	5.77987	7.47571e-09	0.0003452282878	0.0906963	3611.06	3297.21	3209.73	Estrela Mountain dog-Kazakhstan shepherd dog
Pshdar dog	Estrela Mountain dog	Kazakhstan shepherd dog	0.0208907	7.52955	5.08482e-14	2.348169876e-09	0.134248	3441.52	3349.97	3212.87	Estrela Mountain dog-Kazakhstan shepherd dog
Molossi Ilir	Estrela Mountain dog	Sarplaninac	0.0136547	6.96702	3.23719e-12	1.494934342e-07	0.14422	3866.42	3839.01	3735.58	Estrela Mountain dog-Sarplaninac
Spanish Mastiff	Estrela Mountain dog	Molossi Ilir	0.00950185	5.01588	5.27915e-07	0.0243791147	0.237687	3979.11	3774.51	3703.45	Estrela Mountain dog-Molossi Ilir
Spanish Mastiff	Estrela Mountain dog	Sarplaninac	0.0091147	5.62419	1.86381e-08	0.000860707458	0.09931	3987.96	3755.94	3688.09	Estrela Mountain dog-Sarplaninac
Kazakh Tobet	Great Pyrenees	Kazakhstan shepherd dog	0.020126	5.13454	2.82829e-07	0.01306104322	0.129323	3412.19	3380.7	3247.3	Great Pyrenees-Kazakhstan shepherd dog
Kangal	Transmontano Mastiff	Kazakhstan shepherd dog	0.0153362	5.81959	5.89928e-09	0.0002724287504	0.105152	3501.46	3339.97	3239.07	Kazakhstan shepherd dog-Transmontano Mastiff
Sarplaninac	Maremma Sheepdog	Kangal	0.0129631	6.02872	1.6526e-09	7.6317068e-05	0.0889503	3909.05	3814.03	3716.41	Kangal-Maremma Sheepdog
Kazakh Tobet	Maremma Sheepdog	Kazakhstan shepherd dog	0.022087	7.01754	2.25797e-12	1.042730546e-07	0.141981	3432.53	3388.74	3242.28	Kazakhstan shepherd dog-Maremma Sheepdog
Kazakh Tobet	Molossi Ilir	Kazakhstan shepherd dog	0.0102308	6.63492	3.24667e-11	1.499312206e-06	0.0655003	3398.37	3335.86	3268.3	Kazakhstan shepherd dog-Molossi Ilir
Kazakh Tobet	Rafeiro of Alentejo	Kazakhstan shepherd dog	0.021005	6.02024	1.74156e-09	8.04252408e-05	0.135014	3418.93	3384.86	3245.59	Kazakhstan shepherd dog-Rafeiro of Alentejo
Kazakh Tobet	Sarplaninac	Kazakhstan shepherd dog	0.0136838	5.18503	2.1598e-07	0.0099739564	0.0870994	3387.02	3327.86	3238.02	Kazakhstan shepherd dog-Sarplaninac
Kazakhstan shepherd dog	Transmontano Mastiff	Kazakh Tobet	0.0253955	7.97226	1.55431e-15	7.17780358e-11	0.506887	3409.76	3407.65	3238.85	Kazakh Tobet-Transmontano Mastiff
Pshdar dog	Maremma Sheepdog	Kazakh Tobet	0.0163005	6.513	7.36622e-11	3.401720396e-06	0.43914	3853.04	3805.7	3683.62	Kazakh Tobet-Maremma Sheepdog
Pshdar dog	Maremma Sheepdog	Kazakhstan shepherd dog	0.0195053	5.95901	2.53766e-09	0.0001171891388	0.12584	3442.3	3358.65	3230.14	Kazakhstan shepherd dog-Maremma Sheepdog
Molossi Ilir	Transmontano Mastiff	Kazakhstan shepherd dog	0.0158079	5.34943	8.82318e-08	0.004074544524	0.107144	3588.02	3320.39	3217.05	Kazakhstan shepherd dog-Transmontano Mastiff
Pshdar dog	Rafeiro of Alentejo	Kazakhstan shepherd dog	0.0184288	6.4046'	1.50766e-10	6.96237388e-06	0.118803	3431.06	3352.5	3231.17	Kazakhstan shepherd dog-Rafeiro of Alentejo
Pshdar dog	Transmontano Mastiff	Kazakhstan shepherd dog	0.0231483	7.82813	4.88498e-15	2.255883764e-10	0.149782	3411.92	3380.54	3227.57	Kazakhstan shepherd dog-Transmontano Mastiff
Turkmen Alabay	Transmontano Mastiff	Kazakhstan shepherd dog	0.0193909	6.79333	1.09577e-11	5.06026586e-07	0.129035	3418.38	3367.61	3239.5	Kazakhstan shepherd dog-Transmontano Mastiff
* For each trio P1–P2–P3, the D-statistic tests whether excessive allele sharing has occurred between P3 and either P1 or P2. A significant positive D-statistic (Z-score > 5 and Bonferroni-adjusted p-value < 0.05) indicates possible gene flow between P3 and P2. The column "Introgression" indicates the direction of this excessive allelic exchange

## Sheet: Table S3 
Additional file 1: Table S3 FROH of Kazakh Tobet dogs
Sample ID	FROH	Region
TB146	0.307055	North Kazakhstan
TB206	0.306922	North Kazakhstan
TB158	0.295693	South Kazakhstan
TB105	0.207423	East Kazakhstan
TB184	0.205184	North Kazakhstan
TB161	0.196338	West Kazakhstan
TB207	0.191616	North Kazakhstan
TB208	0.166125	North Kazakhstan
TB15	0.150473	South Kazakhstan
TB157	0.120616	North Kazakhstan
TB205	0.120286	North Kazakhstan
TB11	0.116591	South Kazakhstan
TB8	0.0961132	South Kazakhstan
TB17	0.0856868	South Kazakhstan
TB163	0.0814464	West Kazakhstan
TB95	0.0797621	South Kazakhstan
TB46	0.0722936	South Kazakhstan
TB91	0.0710978	South Kazakhstan
TB135	0.0699316	South Kazakhstan
TB132	0.0635029	South Kazakhstan
TB126	0.0630776	Mongolia
TB160	0.0626055	West Kazakhstan
TB198	0.0621342	North Kazakhstan
TB13	0.0566079	South Kazakhstan
TB143	0.0540356	North Kazakhstan
TB159	0.0525025	West Kazakhstan
TB114	0.0515264	East Kazakhstan
TB137	0.0494169	South Kazakhstan
TB151	0.0473073	North Kazakhstan
TB106	0.044921	East Kazakhstan
TB152	0.0433049	North Kazakhstan
TB4	0.0427162	South Kazakhstan
TB131	0.0411866	South Kazakhstan
TB16	0.0406999	South Kazakhstan
TB134	0.0401655	South Kazakhstan
TB107	0.0392484	East Kazakhstan
TB154	0.0391043	North Kazakhstan
TB141	0.0386558	South Kazakhstan
TB117	0.0386266	East Kazakhstan
TB118	0.0378959	East Kazakhstan
TB145	0.0367859	North Kazakhstan
TB127	0.0366447	Mongolia
TB36	0.0359817	South Kazakhstan
TB84	0.035013	South Kazakhstan
TB140	0.0336638	South Kazakhstan
TB82	0.0328817	South Kazakhstan
TB14	0.0327873	South Kazakhstan
TB80	0.0327682	South Kazakhstan
TB7	0.0326472	South Kazakhstan
TB45	0.0325328	South Kazakhstan
TB108	0.0323628	East Kazakhstan
TB142	0.0318851	North Kazakhstan
TB150	0.0317911	North Kazakhstan
TB71	0.0316574	South Kazakhstan
TB79	0.0315899	South Kazakhstan
TB112	0.0315475	East Kazakhstan
TB75	0.0314497	South Kazakhstan
TB10	0.0314126	South Kazakhstan
TB5	0.0313203	South Kazakhstan
TB51	0.0312225	South Kazakhstan
TB47	0.0306713	South Kazakhstan
TB85	0.0304564	South Kazakhstan
TB61	0.0302098	South Kazakhstan
TB100	0.0301868	South Kazakhstan
TB69	0.0301787	South Kazakhstan
TB99	0.0298901	South Kazakhstan
TB156	0.0290706	North Kazakhstan
TB29	0.028921	South Kazakhstan
TB1	0.028663	South Kazakhstan
TB50	0.0286262	South Kazakhstan
TB144	0.0285625	North Kazakhstan
TB18	0.0278565	South Kazakhstan
TB116	0.0276162	East Kazakhstan
TB90	0.0272868	South Kazakhstan
TB96	0.0266151	South Kazakhstan
TB113	0.0264791	East Kazakhstan
TB130	0.0264767	South Kazakhstan
TB25	0.0258751	South Kazakhstan
TB97	0.0256095	South Kazakhstan
TB147	0.0255952	North Kazakhstan
TB21	0.0253429	North Kazakhstan
TB55	0.0247733	South Kazakhstan
TB77	0.0247393	South Kazakhstan
TB86	0.024297	South Kazakhstan
TB49	0.0239507	South Kazakhstan
TB76	0.0234394	South Kazakhstan
TB115	0.0226232	East Kazakhstan
TB139	0.0222671	South Kazakhstan
TB73	0.0214494	South Kazakhstan
TB81	0.0201075	South Kazakhstan
Mean	0.0600631
SD	0.0616959

## Sheet:  Table S4 
Additional file 1: Table S4 Annotation of SNP identified in ROH, iHS and nSL tests
Test	CFA	Position	SNP ID	Reference allele	Alternative allele	Variation Type	Gene symbol
ROH	1	2550379	TIGRP2P2671_rs8596160	G	A	intergenic_region	ENSCAFG00000042561-ENSCAFG00000047846
ROH	1	2580059	BICF2G630708307	G	A	intron_variant	ENSCAFG00000047846
ROH	1	2609390	BICF2G630708309	G	A	upstream_gene_variant	SNORA70
ROH	1	2615407	BICF2G630708310	G	A	intergenic_region	SNORA70-GALR1
ROH	1	2625749	BICF2G630708312	G	.
ROH	1	2654726	BICF2G630708316	C	.
ROH	1	2673228	BICF2G630708318	G	C	intergenic_region	SNORA70-GALR1
ROH	1	2682281	BICF2P270373	A	.
ROH	1	2718815	BICF2P1034908	A	.
ROH	1	2740936	BICF2P952367	C	.
ROH	1	2750902	BICF2G630708323	G	A	intergenic_region	GALR1-MBP
ROH	1	2761950	BICF2P1194303	C	.
ROH	1	2852240	BICF2G630708326	C	A	intron_variant	MBP
ROH	1	2865360	BICF2G630708328	G	.
ROH	1	2931689	BICF2G630708332	G	A	intron_variant	MBP
ROH	1	2948208	BICF2P1085054	C	G	upstream_gene_variant	ENSCAFG00000043965
ROH	1	2980986	BICF2P307736	G	.
ROH	1	3005342	BICF2P966312	C	.
ROH	1	3016401	BICF2P605293	A	.
ROH	16	2210218	BICF2P238081	A	.
ROH	16	2227011	BICF2P652459	C	.
ROH	16	2284117	BICF2P1037642	A	G	intron_variant	CNTNAP2
ROH	18	3328801	BICF2P642991	G	.
ROH	18	3404120	BICF2P1161840	G	A	intergenic_region	ENSCAFG00000030774-ENSCAFG00000043372
ROH	18	3407380	BICF2P1161839	T	A	intergenic_region	ENSCAFG00000030774-ENSCAFG00000043372
ROH	18	3449423	BICF2P1062052	C	G	upstream_gene_variant	7SK
ROH	18	3471843	BICF2P336417	T	.
ROH	18	3521347	BICF2P1035485	A	.
ROH	18	3591614	BICF2P373709	A	C	intergenic_region	ENSCAFG00000043372-U1
ROH	18	3617857	BICF2P689267	G	A	intergenic_region	ENSCAFG00000043372-U1
ROH	18	3627210	BICF2P85718	T	A	intergenic_region	ENSCAFG00000043372-U1
ROH	18	3638716	BICF2P982466	A	T	intergenic_region	ENSCAFG00000043372-U1
ROH	18	3663451	BICF2P1046025	G	A	intergenic_region	ENSCAFG00000043372-U1
ROH	18	3701237	BICF2P1184770	G	.
ROH	18	3731480	BICF2P181397	C	.
ROH	18	3746159	TIGRP2P254267_rs9190742	T	.
ROH	18	3763951	BICF2P339883	A	G	intergenic_region	ENSCAFG00000043372-U1
ROH	18	3819646	BICF2P655155	C	.
ROH	18	3893337	BICF2S23219751	A	G	intergenic_region	ENSCAFG00000043372-U1
ROH	18	3910694	G1002f28S117	A	G	intergenic_region	ENSCAFG00000043372-U1
ROH	18	3915132	G1002f31S232	A	C	intergenic_region	ENSCAFG00000043372-U1
ROH	18	3933559	BICF2S23258829	A	T	upstream_gene_variant	U1
ROH	18	3939137	BICF2P1062227	T	.
ROH	18	3957590	BICF2P906294	A	.
ROH	18	3969492	BICF2P1243737	G	.
ROH	18	3989745	G1003f33S61	A	G	intergenic_region	U1-ENSCAFG00000041314
ROH	18	4015766	TIGRP2P254276_rs8788119	T	.
ROH	18	4028570	G1004f30S93	T	.
ROH	18	4081042	BICF2P960438	A	T	intergenic_region	U1-ENSCAFG00000041314
ROH	18	4102773	TIGRP2P254288_rs9180869	A	G	intergenic_region	U1-ENSCAFG00000041314
ROH	18	4139726	BICF2P742133	T	.
ROH	18	4145177	BICF2P1404370	G	A	downstream_gene_variant	ENSCAFG00000041314
ROH	18	4156661	BICF2S2309122	A	.
ROH	18	4169084	TIGRP2P254294_rs8932974	T	.
ROH	18	4183110	G1005f38S33	T	.
ROH	18	4321638	BICF2P1225221	A	.
ROH	18	4356645	BICF2P427801	C	.
ROH	18	4376220	BICF2P753952	A	C	intergenic_region	U1-ENSCAFG00000003455
ROH	18	4409129	BICF2S2304538	A	G	downstream_gene_variant	ENSCAFG00000041175
ROH	18	4427435	BICF2S2396620	A	.
ROH	18	4454100	BICF2P980954	C	A	intergenic_region	ENSCAFG00000041175-ENSCAFG00000045219
ROH	18	4510422	BICF2P735804	G	.
ROH	18	4516112	BICF2P353926	A	C	intergenic_region	ENSCAFG00000041175-ENSCAFG00000045219
ROH	18	4547485	BICF2P298615	T	.
ROH	18	4557420	BICF2P625681	C	.
ROH	18	4572531	BICF2S23229259	T	A	intergenic_region	ENSCAFG00000041175-ENSCAFG00000045219
ROH	18	4595255	G1008f17S143	C	.
ROH	18	4612740	BICF2P26411	A	T	intergenic_region	ENSCAFG00000041175-ENSCAFG00000045219
ROH	18	4616535	BICF2P26414	A	T	intergenic_region	ENSCAFG00000041175-ENSCAFG00000045219
ROH	18	4682943	G1009f22S302	G	A	intergenic_region	ENSCAFG00000041175-ENSCAFG00000045219
ROH	18	4707176	BICF2P220666	A	C	intergenic_region	ENSCAFG00000041175-ENSCAFG00000045219
ROH	18	4735691	BICF2S24410342	C	.
ROH	18	4795162	G1010f20S228	C	A	intergenic_region	ENSCAFG00000041175-ENSCAFG00000045219
ROH	34	657451	BICF2S23054422	A	G	intergenic_region	TRIO-ENSCAFG00000049714
ROH	34	675511	BICF2P147415	A	G	intergenic_region	TRIO-ENSCAFG00000049714
ROH	34	686664	BICF2P98996	A	G	intergenic_region	TRIO-ENSCAFG00000049714
ROH	34	697515	BICF2P998383	G	A	intergenic_region	TRIO-ENSCAFG00000049714
ROH	34	708823	BICF2P259531	A	G	downstream_gene_variant	ENSCAFG00000049714
iHS	1	14171000	TIGRP2P15940_rs9048842	A	G	intron_variant	PHLPP1
iHS	1	29824836	BICF2P483664	C	T	intergenic_region	ENSCAFG00000000263-ENSCAFG00000042106
iHS	1	66974398	BICF2S23221303	A	G	intron_variant	PTPRK
iHS	2	28016045	BICF2P66949	G	A	intergenic_region	ENSCAFG00000042037-GATA3
iHS	2	53250653	BICF2P70882	A	G	intron_variant	ENSCAFG00000042073
iHS	4	59979249	BICF2P1075206	G	C	intron_variant	ADRB2
iHS	4	76229260	BICF2G630170904	T	C	intron_variant	ENSCAFG00000043935
iHS	5	18080892	BICF2S23016360	T	C	intron_variant	CADM1
iHS	5	60222370	BICF2P621003	A	T	intron_variant	ACOT7
iHS	5	86098402	BICF2P1028369	A	G	intergenic_region	ENSCAFG00000034926-ENSCAFG00000045096
iHS	5	86678512	BICF2G630237036	C	T	intron_variant	CDH8
iHS	6	20270211	BICF2S232109	G	T	intergenic_region	ENSCAFG00000048479-ENSCAFG00000046641
iHS	6	47526952	BICF2P1407101	A	T	intron_variant	COL11A1
iHS	6	54653884	BICF2G630573463	G	T	intergenic_region	SLC44A3-U6
iHS	6	64953285	BICF2P400965	A	C	intergenic_region	ENSCAFG00000049591-ENSCAFG00000039812
iHS	6	72552944	BICF2P74219	A	C	intron_variant	ENSCAFG00000043595
iHS	6	73557793	BICF2P365542	A	G	intergenic_region	ENSCAFG00000037111-ENSCAFG00000032836
iHS	7	18979588	BICF2S23422366	C	T	intron_variant	HMCN1
iHS	7	62376170	BICF2G630564871	G	A	intron_variant	TAF4B
iHS	7	66580120	BICF2P133881	A	T	intron_variant	GREB1L
iHS	7	76528356	BICF2P428022	G	A	intron_variant	PIEZO2
iHS	7	78070273	BICF2G63086309	T	C	downstream_gene_variant	SPIRE1
iHS	8	26110424	BICF2P339930	G	T	intergenic_region	ENSCAFG00000048578-ENSCAFG00000049043
iHS	8	55665835	BICF2P800342	G	A	intergenic_region	ENSCAFG00000038858-ENSCAFG00000044848
iHS	9	34491058	BICF2G630836211	C	G	downstream_gene_variant	ENSCAFG00000043404
iHS	9	56670571	BICF2G630474874	C	A	intergenic_region	LMX1B-MVB12B
iHS	9	57161091	BICF2G630475351	C	T	intergenic_region	ENSCAFG00000042263-PBX3
iHS	10	6757374	BICF2P605914	C	T	intron_variant	SRGAP1
iHS	10	6761621	BICF2S23046151	G	A	intron_variant	SRGAP1
iHS	10	30859132	BICF2G630483622	C	T	intron_variant	SYN3
iHS	10	37254935	BICF2P1033785	A	G	downstream_gene_variant	ENSCAFG00000049587
iHS	10	48981591	BICF2S2315239	T	C	intergenic_region	SOCS5-U6
iHS	10	56721630	BICF2S23220227	T	G	intron_variant	EFEMP1
iHS	10	67394301	BICF2P713355	G	A	upstream_gene_variant	PLEK
iHS	11	71303800	BICF2P798307	G	A	intergenic_region	ENSCAFG00000047690-TLR4
iHS	12	16262954	BICF2P302640	T	C	intergenic_region	ENSCAFG00000041714-U2
iHS	12	41201459	TIGRP2P164812_rs8695636	A	G	intron_variant	BCKDHB
iHS	13	45682092	TIGRP2P179024_rs9202585	T	C	intron_variant	SCFD2
iHS	13	56263162	BICF2S23639876	G	A	intron_variant	EPHA5
iHS	14	21757673	BICF2G630524147	C	T	intron_variant	ENSCAFG00000002179
iHS	14	22042666	BICF2G630524315	A	G	intergenic_region	ENSCAFG00000002179-DLX6
iHS	14	55851305	BICF2P1407190	A	G	upstream_gene_variant	ST7
iHS	15	51414815	BICF2S2312683	T	C	intron_variant	TMEM131L
iHS	16	22081213	BICF2P1272585	A	T	intergenic_region	ENSCAFG00000049250-ENSCAFG00000045032
iHS	16	22709319	BICF2S23415352	C	A	intron_variant	POMK
iHS	16	30205681	BICF2G630112301	G	A	intron_variant	ENSCAFG00000044881
iHS	16	55404103	BICF2P656743	G	A	intron_variant	CSMD1
iHS	17	11014915	BICF2G630220221	T	C	intergenic_region	ENSCAFG00000044299-NBAS
iHS	17	42477236	BICF2S23419180	T	A	intergenic_region	ENSCAFG00000031309-U6
iHS	17	59575339	BICF2S2292624	A	G	intron_variant	PRPF3
iHS	18	27360619	BICF2P1379000	C	T	intergenic_region	ENSCAFG00000047020-ENSCAFG00000039816
iHS	18	48481781	BICF2P875668	C	T	upstream_gene_variant	LTO1
iHS	18	53841510	TIGRP2P258020_rs8855309	C	T	upstream_gene_variant	SNORD26
iHS	19	7365727	BICF2P960002	C	T	intergenic_region	U4-ENSCAFG00000028734
iHS	19	36599726	BICF2P878951	G	A	intergenic_region	NCKAP5-ENSCAFG00000033916
iHS	19	50415964	BICF2S2451211	C	A	upstream_gene_variant	EPC2
iHS	20	44918023	BICF2S23119820	C	T	intron_variant	ARRDC2
iHS	20	45666384	BICF2P603818	T	C	intron_variant	CPAMD8
iHS	21	36062822	BICF2S23240703	A	G	intergenic_region	RASSF10-ENSCAFG00000049443
iHS	21	43584632	TIGRP2P286989_rs8992614	C	T	intron_variant	ENSCAFG00000048584
iHS	21	45930646	BICF2G630642434	G	C	intron_variant	LUZP2
iHS	22	10739201	BICF2P741040	G	A	intron_variant	ENSCAFG00000043447
iHS	22	48469748	BICF2G630335339	G	A	intron_variant	FARP1
iHS	22	56460524	TIGRP2P297668_rs8614569	C	T	intron_variant	FAM155A
iHS	22	58380752	BICF2G63090255	A	G	intergenic_region	ENSCAFG00000046758-COL4A1
iHS	23	11497086	BICF2G630387853	G	A	intergenic_region	ENSCAFG00000042588-ENSCAFG00000046918
iHS	23	22384257	BICF2P1084165	G	A	intergenic_region	ZNF385D-ENSCAFG00000048941
iHS	23	36853237	BICF2S23155152	C	T	upstream_gene_variant	ENSCAFG00000047698
iHS	24	23491402	BICF2P378942	C	T	intron_variant	ITCH
iHS	24	23509687	BICF2P988462	C	A	intron_variant	ITCH
iHS	24	28927792	TIGRP2P316360_rs8564572	G	A	intergenic_region	ENSCAFG00000045808-ENSCAFG00000046253
iHS	24	32231066	TIGRP2P317011_rs8510725	G	A	intron_variant	RIMS4
iHS	25	14009701	TIGRP2P325233_rs8745971	G	A	intron_variant	ATP8A2
iHS	25	49463657	BICF2S23333050	A	G	intergenic_region	HDAC4-ENSCAFG00000046902
iHS	26	35875248	BICF2S23453129	T	C	intron_variant	PRKG1
iHS	27	7607682	BICF2S23138826	A	G	intron_variant	ENSCAFG00000043045
iHS	28	15243770	BICF2P1288394	G	T	upstream_gene_variant	WBP1L
iHS	28	20781907	BICF2G630270020	G	A	intron_variant	ENSCAFG00000040158
iHS	28	40337780	BICF2P844260	G	A	intron_variant	ENSCAFG00000045579
iHS	29	13411786	TIGRP2P365403_rs8813479	C	T	upstream_gene_variant	ENSCAFG00000049687
iHS	29	14096468	BICF2P1185794	G	A	non_coding_transcript_exon_variant	ENSCAFG00000042630
iHS	29	21401948	BICF2G630623519	G	A	intron_variant	KCNB2
iHS	29	23338190	BICF2S23117059	A	G	intergenic_region	PI15-CRISPLD1
iHS	29	41402637	BICF2S23248200	A	G	downstream_gene_variant	CPQ
iHS	31	31108277	BICF2G630740803	T	A	intron_variant	ENSCAFG00000043029
iHS	32	12148316	BICF2P589416	G	A	intron_variant	FAM13A
iHS	33	7289039	BICF2G630247164	C	T	intron_variant	ABI3BP
iHS	33	16104754	BICF2P1085012	T	C	upstream_gene_variant	ENSCAFG00000049697
iHS	33	16517666	BICF2P1410333	C	T	intron_variant	PHLDB2
iHS	35	14610128	BICF2S23637629	T	C	intron_variant	JARID2
iHS	35	15866284	BICF2G630774945	C	A	upstream_gene_variant	ENSCAFG00000043448
iHS	35	19086857	BICF2P310538	C	T	downstream_gene_variant	E2F3
iHS	35	20028579	BICF2G630777247	A	G	intergenic_region	CDKAL1-ENSCAFG00000041398
iHS	36	5544216	BICF2G630764612	G	A	intron_variant	ENSCAFG00000030080
iHS	36	6090490	BICF2G630764203	G	A	intron_variant	RBMS1
iHS	36	21825344	BICF2G630758620	G	A	intergenic_region	RBM45-OSBPL6
iHS	37	24123987	BICF2G630129626	G	A	intergenic_region	ENSCAFG00000046929-ENSCAFG00000046440
iHS	38	22770801	BICF2G63066748	C	T	intron_variant	CADM3
iHS	38	22804623	BICF2G63066696	T	C	intergenic_region	CADM3-ENSCAFG00000043086
nSL	2	8785392	TIGRP2P20921_rs8689496	A	G	intron_variant	ARHGAP21
nSL	2	24275984	BICF2P1394883	A	G	downstream_gene_variant	SEC61A2
nSL	3	53763053	BICF2P812355	T	C	intron_variant	IQGAP1
nSL	3	79046490	BICF2G630353589	T	C	intergenic_region	U6-ENSCAFG00000042942
nSL	3	79236054	BICF2G630353823	A	G	intergenic_region	U6-ENSCAFG00000042942
nSL	4	2154971	TIGRP2P62791_rs8763630	G	T	downstream_gene_variant	ENSCAFG00000041448
nSL	4	55828262	BICF2S22925495	A	G	intron_variant	GRIA1
nSL	4	71873531	BICF2P1040220	G	A	intergenic_region	NIPBL-ENSCAFG00000039167
nSL	4	73295837	BICF2G630169409	G	A	intron_variant	AGXT2
nSL	5	7977815	BICF2P696509	A	G	intron_variant	KIRREL3
nSL	5	85659808	BICF2P569832	G	A	intergenic_region	ENSCAFG00000044292-ENSCAFG00000046510
nSL	6	52127122	BICF2S23254257	A	G	intron_variant	DPYD
nSL	6	61236836	BICF2S2366451	T	C	intron_variant	ENSCAFG00000032470
nSL	7	12707855	BICF2P1170131	A	T	intergenic_region	CENPF-ENSCAFG00000049069
nSL	7	16935179	TIGRP2P92114_rs8955971	C	T	intron_variant	NCF2
nSL	7	32831329	BICF2G630557219	T	C	intergenic_region	ENSCAFG00000049189-FH
nSL	7	70585950	BICF2G63085800	G	A	intergenic_region	DLGAP1-ENSCAFG00000042944
nSL	9	14289142	BICF2P1113569	A	G	intron_variant	CEP112
nSL	9	31047267	BICF2G630834503	A	G	intergenic_region	ENSCAFG00000046430-ANKFN1
nSL	10	24527414	BICF2G630479858	C	T	3_prime_UTR_variant	MCHR1
nSL	10	32742459	BICF2P1272878	C	T	intergenic_region	ENSCAFG00000042160-ENSCAFG00000047137
nSL	10	34651765	BICF2S23319672	T	G	intron_variant	SH3RF3
nSL	11	66223827	TIGRP2P152161_rs9158250	G	A	intron_variant	ENSCAFG00000045097
nSL	11	66684155	BICF2G630306750	G	A	intron_variant	SUSD1
nSL	11	67938634	TIGRP2P152570_rs9168295	C	T	intron_variant	ENSCAFG00000034703
nSL	11	70000620	BICF2S23357023	G	A	intron_variant	PAPPA
nSL	12	60284837	BICF2G630119568	A	G	intergenic_region	GRIK2-ENSCAFG00000044838
nSL	12	69622726	BICF2P491098	G	A	intergenic_region	ENSCAFG00000043632-ENSCAFG00000043237
nSL	13	15351460	BICF2P666259	A	G	intergenic_region	ENSCAFG00000048833-ENSCAFG00000041147
nSL	13	45713065	BICF2S23421872	C	T	intron_variant	SCFD2
nSL	13	60255079	BICF2G630747816	T	G	intergenic_region	DCK-SLC4A4
nSL	14	20497276	BICF2G630523513	C	T	intron_variant	PPP1R9A
nSL	14	46961704	BICF2S23121110	A	G	upstream_gene_variant	ENSCAFG00000042235
nSL	15	18219509	BICF2P1439855	C	A	intergenic_region	TMEM253-ENSCAFG00000005504
nSL	15	33763328	BICF2S2447115	C	T	intergenic_region	ENSCAFG00000030257-SOCS2
nSL	16	18243339	BICF2G630849435	G	A	intergenic_region	ENSCAFG00000045126-INSIG1
nSL	16	45554777	BICF2G630814040	T	G	intergenic_region	SLC25A4-HELT
nSL	17	4974746	BICF2S23323464	G	A	intergenic_region	U6-ENSCAFG00000041266
nSL	17	17361930	BICF2S23040753	G	C	intron_variant	ENSCAFG00000033149
nSL	17	30873158	BICF2P922800	C	A	intron_variant	DHX57
nSL	17	48760983	BICF2G630202450	A	G	downstream_gene_variant	DCTN1
nSL	18	26688161	BICF2S23418916	C	T	intergenic_region	ENSCAFG00000041430-ENSCAFG00000040196
nSL	19	15155788	BICF2S23315971	G	A	downstream_gene_variant	FAT4
nSL	19	22287409	BICF2G63044630	A	G	intergenic_region	ENSCAFG00000042065-ENSCAFG00000044324
nSL	19	26665826	BICF2S2326461	G	T	intergenic_region	CNTNAP5-ENSCAFG00000046106
nSL	19	29399478	BICF2P1203352	A	G	intergenic_region	GLI2-ENSCAFG00000033557
nSL	19	41326889	BICF2P1028408	C	G	intergenic_region	NXPH2-ENSCAFG00000041461
nSL	20	13000418	BICF2P843364	G	T	intron_variant	ITPR1
nSL	20	25197709	BICF2P373169	C	T	intergenic_region	SLC25A26-MAGI1
nSL	20	36075733	BICF2P524606	G	A	intergenic_region	ENSCAFG00000049517-SELENOK
nSL	21	6268376	BICF2P178977	G	A	intergenic_region	AMOTL1-cfa-mir-8812
nSL	21	39896552	BICF2P766384	T	C	intron_variant	NUCB2
nSL	22	12636991	BICF2G630318778	G	A	intergenic_region	ENSCAFG00000050063-U6
nSL	22	44070141	BICF2P557438	G	A	intergenic_region	GPC5-GPC6
nSL	23	18482412	BICF2S23141564	C	T	intron_variant	RARB
nSL	23	35398207	BICF2S23059148	C	T	intron_variant	ENSCAFG00000049624
nSL	24	5039881	BICF2P213046	C	G	downstream_gene_variant	ENSCAFG00000025907
nSL	24	38848238	BICF2P112583	A	G	intron_variant	ENSCAFG00000045237
nSL	24	41275569	BICF2G630497792	T	G	intron_variant	CBLN4
nSL	24	42252311	BICF2G630497005	T	C	intron_variant	BMP7
nSL	25	45492275	TIGRP2P332742_rs8577424	G	A	intergenic_region	ENSCAFG00000033856-U8
nSL	26	16309218	BICF2P1201925	A	C	intergenic_region	MSI1-ENSCAFG00000031458
nSL	27	3991083	BICF2S23323520	C	T	intron_variant	ATF1
nSL	27	15592812	BICF2G630145432	A	C	upstream_gene_variant	SYT10
nSL	27	16512514	TIGRP2P349507_rs8666865	G	A	intron_variant	BICD1
nSL	27	28203284	BICF2P1004474	T	C	intergenic_region	PLEKHA5-ENSCAFG00000048766
nSL	28	4526049	BICF2P253100	C	T	intron_variant	ENSCAFG00000007165
nSL	28	24786723	BICF2P1359923	T	C	intergenic_region	NHLRC2-ADRB1
nSL	28	30990916	BICF2P844367	C	T	intergenic_region	WDR11-ENSCAFG00000045943
nSL	29	23030536	BICF2G630624611	T	G	intergenic_region	ENSCAFG00000037377-MIR2052
nSL	29	32256563	BICF2G630631743	A	G	intergenic_region	ENSCAFG00000048473-PSKH2
nSL	31	16177442	BICF2S23714178	A	G	intergenic_region	U6-ENSCAFG00000048700
nSL	31	19838511	BICF2G630736488	G	A	intergenic_region	ENSCAFG00000048141-ENSCAFG00000034349
nSL	31	20430283	BICF2G630737246	C	T	intergenic_region	ENSCAFG00000031311-ENSCAFG00000047223
nSL	31	34787130	BICF2P1236118	G	T	intron_variant	DSCAM
nSL	32	19149654	BICF2G630593384	G	A	intergenic_region	ENSCAFG00000046696-ENSCAFG00000047152
nSL	33	8804476	BICF2G630248215	G	C	intergenic_region	ENSCAFG00000046464-ENSCAFG00000046143
nSL	34	25222314	BICF2S2307379	C	A	intergenic_region	ENSCAFG00000014186-U6
nSL	34	31001058	TIGRP2P398886_rs9181353	G	A	intergenic_region	BCHE-ENSCAFG00000036035
nSL	34	36957762	BICF2G630450369	G	T	intron_variant	ECT2
nSL	35	3270129	BICF2P162215	A	G	intron_variant	RIPK1
nSL	35	4095454	BICF2G630768408	G	A	intergenic_region	ENSCAFG00000009353-ENSCAFG00000043489
nSL	35	8177138	BICF2G630772468	T	C	intron_variant	ENSCAFG00000033111
nSL	35	12798717	BICF2P1457006	C	T	intergenic_region	TBC1D7-GFOD1
nSL	35	24234210	BICF2G630780706	G	A	intergenic_region	ENSCAFG00000030696-BTN2A2
nSL	36	18640692	BICF2P967559	C	T	intron_variant	WIPF1
nSL	36	23015450	BICF2P22964	A	G	intron_variant	ZNF385B
nSL	38	19712703	BICF2G63068220	A	G	intron_variant	RGS5

## Sheet: Table S5 
Additional file 1: Table S5 Characterization of genes with known functional significance identified in ROH, iHS and nSL tests
Gene symbol	Ensembl gene id	Annotation	CFA
ABI3BP	ENSCAFG00845019194	ABI family member 3 binding protein	33
ACOT7	ENSCAFG00845023826	acyl-CoA thioesterase 7	5
ADRB1	ENSCAFG00845030511	adrenoceptor beta 1	28
ADRB2	ENSCAFG00845010580	adrenoceptor beta 2	4
AGXT2	ENSCAFG00845000838	alanine--glyoxylate aminotransferase 2	4
AMOTL1	ENSCAFG00845019406	angiomotin like 1	21
ANKFN1	ENSCAFG00845017522	ankyrin repeat and fibronectin type III domain containing 1	9
ARHGAP21	ENSCAFG00845005616	Rho GTPase activating protein 21	2
ARRDC2	ENSCAFG00845024147	arrestin domain containing 2	20
ATF1	ENSCAFG00845016253	activating transcription factor 1	27
ATP8A2	ENSCAFG00845017077	ATPase phospholipid transporting 8A2	25
BCHE	ENSCAFG00845018401	butyrylcholinesterase	34
BICD1	ENSCAFG00845018139	BICD cargo adaptor 1	27
BMP7	ENSCAFG00845029691	bone morphotic protein 7	24
CADM1	ENSCAFG00845004496	cell adhesion molecule 1	5
CADM3	ENSCAFG00845015444	cell adhesion molecule 3	38
CBLN4	ENSCAFG00845029097	cerebellin 4	24
CDH8	ENSCAFG00845012242	cadherin 8	5
CDKAL1	ENSCAFG00845016956	CDK5 regulatory subunit associated protein 1 like 1	35
CENPF	ENSCAFG00845001752	centromere protein F	7
CEP112	ENSCAFG00845028260	centrosomal protein 112	9
CNTNAP2	ENSCAFG00845012836	contactin associated protein 2	16
CNTNAP5	ENSCAFG00845024893	contactin associated protein family member 5	19
COL11A1	ENSCAFG00845011058	collagen type XI alpha 1 chain	6
COL4A1	ENSCAFG00845018797	collagen type IV alpha 1 chain	22
CPAMD8	ENSCAFG00845029496	C3 and PZP like alpha-2-macroglobulin domain containing 8	20
CPQ	ENSCAFG00845017121	carboxypeptidase Q	29
CRISPLD1	ENSCAFG00845029246	cysteine rich secretory protein LCCL domain containing 1	29
CSMD1	ENSCAFG00845023080	CUB and Sushi multiple domains 1	16
DCK	ENSCAFG00845011496	deoxycytidine kinase	13
DCTN1	ENSCAFG00845019956	dynactin subunit 1	17
DHX57	ENSCAFG00845021846	DExH-box helicase 57	17
DLGAP1	ENSCAFG00845003202	DLG associated protein 1	7
DLX6	ENSCAFG00845021877	distal-less homeobox 6	14
DPYD	ENSCAFG00845014137	dihydropyrimidine dehydrogenase	6
DSCAM	ENSCAFG00845029877	DS cell adhesion molecule	31
E2F3	ENSCAFG00845016633	E2F transcription factor 3	35
ECT2	ENSCAFG00845025956	epithelial cell transforming 2	34
EFEMP1	ENSCAFG00845012060	EGF containing fibulin extracellular matrix protein 1	10
EPC2	ENSCAFG00845007263	enhancer of polycomb homolog 2	19
EPHA5	ENSCAFG00845006153	EPH receptor A5	13
FAM13A	ENSCAFG00845018414	family with sequence similarity 13 member A	32
FARP1	ENSCAFG00845020120	FERM, ARH/RhoGEF and pleckstrin domain protein 1	22
FAT4	ENSCAFG00845018366	FAT atypical cadherin 4	19
GALR1	ENSCAFG00845000275	galanin receptor 1	1
GATA3	ENSCAFG00845001133	GATA binding protein 3	2
GFOD1	ENSCAFG00845022141	Gfo/Idh/MocA-like oxidoreductase domain containing 1	35
GLI2	ENSCAFG00845026918	GLI family zinc finger 2	19
GPC5	ENSCAFG00845007169	glypican 5	22
GPC6	ENSCAFG00845007327	glypican 6	22
GREB1L	ENSCAFG00845016277	GREB1 like retinoic acid receptor coactivator	7
GRIA1	ENSCAFG00845005055	glutamate ionotropic receptor AMPA type subunit 1	4
GRIK2	ENSCAFG00845006184	glutamate ionotropic receptor kainate type subunit 2	12
HDAC4	ENSCAFG00845030282	histone deacetylase 4	25
HELT	ENSCAFG00845022921	helt bHLH transcription factor	16
HMCN1	ENSCAFG00845005182	hemicentin 1	7
INSIG1	ENSCAFG00845012993	insulin induced 1	16
IQGAP1	ENSCAFG00845002591	IQ motif containing GTPase activating protein 1	3
ITCH	ENSCAFG00845015881	itchy E3 ubiquitin protein ligase	24
ITPR1	ENSCAFG00845011583	inositol 1,4,5-trisphosphate receptor type 1	20
JARID2	ENSCAFG00845023372	jumonji and AT-rich interaction domain containing 2	35
KCNB2	ENSCAFG00845027791	potassium voltage-gated channel subfamily B member 2	29
KIRREL3	ENSCAFG00845009016	kirre like nephrin family adhesion molecule 3	5
LMX1B	ENSCAFG00845008290	LIM homeobox transcription factor 1 beta	9
LTO1	ENSCAFG00845015244	LTO1 maturation factor of ABCE1	18
LUZP2	ENSCAFG00845023828	leucine zipper protein 2	21
MAGI1	ENSCAFG00845012111	membrane associated guanylate kinase, WW and PDZ domain containing 1	20
MBP	ENSCAFG00845000353	myelin basic protein	1
MCHR1	ENSCAFG00845019660	melanin concentrating hormone receptor 1	10
MSI1	ENSCAFG00845029732	musashi RNA binding protein 1	26
MVB12B	ENSCAFG00845008402	multivesicular body subunit 12B	9
FAM155A (NALF1)	ENSCAFG00845028179	NALCN channel auxiliary factor 1	22
NBAS	ENSCAFG00845029355	NBAS subunit of NRZ tethering complex	17
NCF2	ENSCAFG00845004665	neutrophil cytosolic factor 2	7
NCKAP5	ENSCAFG00845007269	NCK associated protein 5	19
NHLRC2	ENSCAFG00845030495	NHL repeat containing 2	28
NIPBL	ENSCAFG00845004008	NIPBL cohesin loading factor	4
NUCB2	ENSCAFG00845014171	nucleobindin 2	21
NXPH2	ENSCAFG00845010560	neurexophilin 2	19
OSBPL6	ENSCAFG00845021295	oxysterol binding protein like 6	36
PAPPA	ENSCAFG00845011656	pappalysin 1	11
PBX3	ENSCAFG00845008541	PBX homeobox 3	9
PHLDB2	ENSCAFG00845027924	pleckstrin homology like domain family B member 2	33
PHLPP1	ENSCAFG00845000002	PH domain and leucine rich repeat protein phosphatase 1	1
PI15	ENSCAFG00845029201	peptidase inhibitor 15	29
PIEZO2	ENSCAFG00845004756	piezo type mechanosensitive ion channel component 2	7
PLEK	ENSCAFG00845023363	pleckstrin	10
PLEKHA5	ENSCAFG00845017260	pleckstrin homology domain containing A5	27
POMK	ENSCAFG00845016796	protein O-mannose kinase	16
PPP1R9A	ENSCAFG00845019528	protein phosphatase 1 regulatory subunit 9A	14
PRKG1	ENSCAFG00845028591	protein kinase cGMP-dependent 1	26
PSKH2	ENSCAFG00845017443	protein serine kinase H2	29
PTPRK	ENSCAFG00845000839	protein tyrosine phosphatase receptor type K	1
RARB	ENSCAFG00845019290	retinoic acid receptor beta	23
RASSF10	ENSCAFG00845020309	Ras association domain family member 10	21
RBM45	ENSCAFG00845020808	RNA binding motif protein 45	36
RBMS1	ENSCAFG00845029501	RNA binding motif single stranded interacting protein 1	36
RGS5	ENSCAFG00845025929	regulator of G protein signaling 5	38
RIMS4	ENSCAFG00845014034	regulating synaptic membrane exocytosis 4	24
RIPK1	ENSCAFG00845017400	receptor interacting serine/threonine kinase 1	35
SCFD2	ENSCAFG00845011397	sec1 family domain containing 2	13
SEC61A2	ENSCAFG00845000338	SEC61 translocon subunit alpha 2	2
SELENOK	ENSCAFG00845027222	selenoprotein K	20
SH3RF3	ENSCAFG00845006868	SH3 domain containing ring finger 3	10
SLC25A26	ENSCAFG00845011731	solute carrier family 25 member 26	20
SLC25A4	ENSCAFG00845022881	solute carrier family 25 member 4	16
SLC44A3	ENSCAFG00845014574	solute carrier family 44 member 3	6
SLC4A4	ENSCAFG00845011607	solute carrier family 4 member 4	13
SOCS2	ENSCAFG00845021192	suppressor of cytokine signaling 2	15
SOCS5	ENSCAFG00845028095	suppressor of cytokine signaling 5	10
SPIRE1	ENSCAFG00845005132	spire type actin nucleation factor 1	7
SRGAP1	ENSCAFG00845010246	SLIT-ROBO Rho GTPase activating protein 1	10
ST7	ENSCAFG00845008329	suppression of tumorigenicity 7	14
SUSD1	ENSCAFG00845005810	sushi domain containing 1	11
SYN3	ENSCAFG00845010890	synapsin III	10
SYT10	ENSCAFG00845016015	synaptotagmin 10	27
TAF4B	ENSCAFG00845012684	TATA-box binding protein associated factor 4b	7
TBC1D7	ENSCAFG00845021916	TBC1 domain family member 7	35
TLR4	ENSCAFG00845012026	toll like receptor 4	11
TMEM131L	ENSCAFG00845009147	transmembrane 131 like	15
TMEM253	ENSCAFG00845024658	transmembrane protein 253	15
TRIO	ENSCAFG00845015335	trio Rho guanine nucleotide exchange factor	34
WBP1L	ENSCAFG00845025533	WW domain binding protein 1 like	28
WDR11	ENSCAFG00845018912	WD repeat domain 11	28
WIPF1	ENSCAFG00845016036	WAS/WASL interacting protein family member 1	36
ZNF385B	ENSCAFG00845026657	zinc finger protein 385B	36
ZNF385D	ENSCAFG00845020268	zinc finger protein 385D	23

## Sheet: Table S6 
Additional file 1: Table S6 GO and KEGG annotation of genes identified in ROH, iHS and nSL tests
GO
Ontology		ID	Description	BgRatio	RichFactor	FoldEnrichment	zScore	pvalue	p,adjust	qvalue	Genes	Count
CC		GO:0098978	glutamatergic synapse	79/8866	0.0632911	11.0027	6.79243	8.42674e-05	0.0112918	0.00904766	CDH8/DLGAP1/GRIA1/GRIK2/PLEKHA5	5
CC		GO:0099572	postsynaptic specialization	69/8866	0.057971	10.0779	5.75777	0.000637441	0.0427086	0.0342205	DLGAP1/GRIA1/GRIK2/PLEKHA5	4
KEGG
Category	Subcategory	ID	Description	BgRatio	RichFactor	FoldEnrichment	zScore	pvalue	p,adjust	qvalue	Genes	Count
Organismal Systems	Nervous system	cfa04724	Glutamatergic synapse	115/8839	0.0347826	5.80082	4.02463	0.00487547	0.441351	0.434341	DLGAP1/GRIA1/GRIK2/ITPR1	4
Organismal Systems	Nervous system	cfa04730	Long-term depression	59/8839	0.0508475	8.48001	4.47714	0.00522308	0.441351	0.434341	GRIA1/ITPR1/PRKG1	3
Organismal Systems	Digestive system	cfa04970	Salivary secretion	77/8839	0.038961	6.49767	3.76307	0.0108977	0.494925	0.487064	ADRB1/ITPR1/PRKG1	3
Cellular Processes	Cellular community - eukaryotes	cfa04540	Gap junction	88/8839	0.0340909	5.68546	3.43071	0.015613	0.494925	0.487064	ADRB1/ITPR1/PRKG1	3
Environmental Information Processing	Signal transduction	cfa04022	cGMP-PKG signaling pathway	164/8839	0.0243902	4.06765	3.07973	0.0165295	0.494925	0.487064	ADRB1/ITPR1/PRKG1/SLC25A4	4
Human Diseases	Cancer: specific types	cfa05222	Small cell lung cancer	92/8839	0.0326087	5.43827	3.32351	0.0175713	0.494925	0.487064	COL4A1/E2F3/RARB	3
Organismal Systems	Environmental adaptation	cfa04713	Circadian entrainment	99/8839	0.030303	5.05374	3.1502	0.0213151	0.514608	0.506434	GRIA1/ITPR1/PRKG1	3
Organismal Systems	Immune system	cfa04613	Neutrophil extracellular trap formation	185/8839	0.0216216	3.60592	2.782	0.0245262	0.518116	0.509886	HDAC4/NCF2/SLC25A4/TLR4	4
Organismal Systems	Endocrine system	cfa04923	Regulation of lipolysis in adipocytes	56/8839	0.0357143	5.9562	2.88962	0.0442198	0.556189	0.547355	ADRB1/PRKG1	2
Metabolism	Nucleotide metabolism	cfa00240	Pyrimidine metabolism	57/8839	0.0350877	5.8517	2.854	0.0456554	0.556189	0.547355	DCK/DPYD	2
Human Diseases	Immune disease	cfa05321	Inflammatory bowel disease	58/8839	0.0344828	5.75081	2.81922	0.0471082	0.556189	0.547355	GATA3/TLR4	2

## Sheet: Table S7 
Additional file 1: Table S7 Kazakh Tobet sample data
N	Sample ID	Sex	Region	Cynologist's assessment*
1	TB1	Male	South Kazakhstan	3
2	TB2	Female	South Kazakhstan	3
3	TB3	Male	South Kazakhstan	3
4	TB4	Male	South Kazakhstan	3
5	TB5	Male	South Kazakhstan	3
6	TB6	Male	South Kazakhstan	3
7	TB7	Female	South Kazakhstan	3
8	TB8	Female	South Kazakhstan	3
9	TB10	Female	South Kazakhstan	3
10	TB11	Female	South Kazakhstan	NA
11	TB12	Male	South Kazakhstan	4
12	TB13	Female	South Kazakhstan	3
13	TB14	Male	South Kazakhstan	3
14	TB15	Male	South Kazakhstan	3
15	TB16	Male	South Kazakhstan	3
16	TB17	Male	South Kazakhstan	3
17	TB18	Male	South Kazakhstan	3
18	TB20	Male	North Kazakhstan	3
19	TB21	Male	North Kazakhstan	4
20	TB22	Male	South Kazakhstan	4
21	TB23	Male	South Kazakhstan	4
22	TB24	Male	South Kazakhstan	4
23	TB25	Male	South Kazakhstan	3
24	TB26	Female	South Kazakhstan	3
25	TB27	Male	South Kazakhstan	3
26	TB28	Male	South Kazakhstan	3
27	TB29	Male	South Kazakhstan	3
28	TB30	Female	South Kazakhstan	3
29	TB32	Male	South Kazakhstan	3
30	TB33	Male	South Kazakhstan	3
31	TB34	Male	South Kazakhstan	4
32	TB35	Female	South Kazakhstan	4
33	TB36	Female	South Kazakhstan	4
34	TB37	Female	South Kazakhstan	4
35	TB38	Female	South Kazakhstan	3
36	TB39	Female	South Kazakhstan	4
37	TB41	Female	South Kazakhstan	4
38	TB42	Male	South Kazakhstan	5
39	TB43	Male	South Kazakhstan	3
40	TB44	Male	South Kazakhstan	3
41	TB45	Male	South Kazakhstan	3
42	TB46	Female	South Kazakhstan	3
43	TB47	Female	South Kazakhstan	3
44	TB48	Male	South Kazakhstan	4
45	TB49	Male	South Kazakhstan	3
46	TB50	Male	South Kazakhstan	3
47	TB51	Male	South Kazakhstan	3
48	TB53	Male	South Kazakhstan	NA
49	TB55	Male	South Kazakhstan	3
50	TB56	Male	South Kazakhstan	NA
51	TB57	Female	South Kazakhstan	NA
52	TB58	Female	South Kazakhstan	4
53	TB59	Female	South Kazakhstan	3
54	TB60	Female	South Kazakhstan	NA
55	TB61	Female	South Kazakhstan	NA
56	TB63	Female	South Kazakhstan	3
57	TB64	Male	South Kazakhstan	NA
58	TB65	Male	South Kazakhstan	3
59	TB66	Female	South Kazakhstan	4
60	TB67	Male	South Kazakhstan	4
61	TB68	Male	South Kazakhstan	3
62	TB69	Female	South Kazakhstan	3
63	TB70	Female	South Kazakhstan	3
64	TB71	Female	South Kazakhstan	3
65	TB72	Male	South Kazakhstan	2
66	TB73	Male	South Kazakhstan	2
67	TB74	Female	South Kazakhstan	4
68	TB75	Female	South Kazakhstan	3
69	TB76	Female	South Kazakhstan	2
70	TB77	Female	South Kazakhstan	2
71	TB78	Male	South Kazakhstan	2
72	TB79	Male	South Kazakhstan	2
73	TB80	Female	South Kazakhstan	2
74	TB81	Female	South Kazakhstan	3
75	TB82	Female	South Kazakhstan	3
76	TB83	Male	South Kazakhstan	3
77	TB84	Female	South Kazakhstan	3
78	TB85	Male	South Kazakhstan	3
79	TB86	Male	South Kazakhstan	3
80	TB87	Female	South Kazakhstan	3
81	TB88	Male	South Kazakhstan	3
82	TB89	Male	South Kazakhstan	2
83	TB90	Female	South Kazakhstan	3
84	TB91	Male	South Kazakhstan	3
85	TB92	Male	South Kazakhstan	2
86	TB93	Female	South Kazakhstan	5
87	TB94	Male	South Kazakhstan	2
88	TB95	Male	South Kazakhstan	2
89	TB96	Female	South Kazakhstan	2
90	TB97	Female	South Kazakhstan	3
91	TB98	Female	South Kazakhstan	4
92	TB99	Female	South Kazakhstan	4
93	TB100	Female	South Kazakhstan	3
94	TB101	Female	South Kazakhstan	4
95	TB103	Female	East Kazakhstan	2
96	TB104	Female	East Kazakhstan	2
97	TB105	Female	East Kazakhstan	2
98	TB106	Male	East Kazakhstan	2
99	TB107	Male	East Kazakhstan	2
100	TB108	Female	East Kazakhstan	2
101	TB109	Male	East Kazakhstan	2
102	TB110	Female	East Kazakhstan	2
103	TB111	Male	East Kazakhstan	2
104	TB112	Male	East Kazakhstan	2
105	TB113	Female	East Kazakhstan	2
106	TB114	Female	East Kazakhstan	2
107	TB115	Male	East Kazakhstan	2
108	TB116	Male	East Kazakhstan	2
109	TB117	Female	East Kazakhstan	2
110	TB118	Male	East Kazakhstan	2
111	TB124	Female	Mongolia	4
112	TB126	Male	Mongolia	4
113	TB127	Male	Mongolia	3
114	TB129	Male	South Kazakhstan	3
115	TB130	Female	South Kazakhstan	5
116	TB131	Female	South Kazakhstan	5
117	TB132	Female	South Kazakhstan	2
118	TB133	Female	South Kazakhstan	5
119	TB134	Male	South Kazakhstan	5
120	TB135	Female	South Kazakhstan	2
121	TB137	Female	South Kazakhstan	2
122	TB138	Female	South Kazakhstan	5
123	TB139	Female	South Kazakhstan	5
124	TB140	Female	South Kazakhstan	5
125	TB141	Male	South Kazakhstan	5
126	TB142	Female	North Kazakhstan	4
127	TB143	Male	North Kazakhstan	5
128	TB144	Female	North Kazakhstan	5
129	TB145	Male	North Kazakhstan	3
130	TB146	Male	North Kazakhstan	4
131	TB147	Female	North Kazakhstan	3
132	TB148	Female	North Kazakhstan	4
133	TB149	Male	North Kazakhstan	4
134	TB150	Female	North Kazakhstan	4
135	TB151	Male	North Kazakhstan	4
136	TB152	Female	North Kazakhstan	4
137	TB154	Male	North Kazakhstan	5
138	TB156	Female	North Kazakhstan	3
139	TB157	Female	North Kazakhstan	3
140	TB158	Male	South Kazakhstan	2
141	TB159	Male	West Kazakhstan	2
142	TB160	Male	West Kazakhstan	2
143	TB161	Female	West Kazakhstan	2
144	TB162	Female	West Kazakhstan	2
145	TB163	Female	West Kazakhstan	5
146	TB169	Female	North Kazakhstan	3
147	TB170	Female	North Kazakhstan	2
148	TB172	Male	North Kazakhstan	2
149	TB173	Male	North Kazakhstan	3
150	TB174	Male	North Kazakhstan	2
151	TB175	Female	North Kazakhstan	2
152	TB176	Female	North Kazakhstan	3
153	TB177	Male	North Kazakhstan	2
154	TB178	Female	North Kazakhstan	4
155	TB179	Female	North Kazakhstan	2
156	TB180	Male	North Kazakhstan	2
157	TB181	Male	North Kazakhstan	2
158	TB182	Male	North Kazakhstan	2
159	TB183	Female	North Kazakhstan	2
160	TB184	Male	North Kazakhstan	2
161	TB186	Female	North Kazakhstan	2
162	TB190	Female	North Kazakhstan	2
163	TB191	Female	North Kazakhstan	2
164	TB192	Female	North Kazakhstan	2
165	TB193	Male	North Kazakhstan	2
166	TB194	Male	North Kazakhstan	2
167	TB195	Male	North Kazakhstan	3
168	TB196	Male	North Kazakhstan	2
169	TB197	Male	North Kazakhstan	2
170	TB198	Male	North Kazakhstan	2
171	TB199	Male	North Kazakhstan	2
172	TB200	Male	North Kazakhstan	2
173	TB201	Male	North Kazakhstan	2
174	TB202	Female	North Kazakhstan	2
175	TB203	Male	North Kazakhstan	2
176	TB204	Male	North Kazakhstan	2
177	TB205	Male	North Kazakhstan	2
178	TB206	Female	North Kazakhstan	2
179	TB207	Female	North Kazakhstan	2
180	TB208	Female	North Kazakhstan	2
181	TB19	Male	South Kazakhstan	NA
182	TB171	Male	North Kazakhstan	3
Mean				2.94828
SE				1.0949
* The cynologist's assessment ranged from 1 (deviates from the breed standard of the Kazakh Tobet) to 5 (fully complies with the breed standard of the Kazakh Tobet).
In the "Sample ID" column, dogs selected for the analysis of the LGD and LGD, non-LGD and free-ranging dog datasets are highlighted in bold italics.
				0

## Sheet: Table S8 
Additional file 1: Table S8 Sample distribution by dataset
Dataset	Samples	n
Kazakh Tobet	Kazakh Tobet	90
LGD	Aidi	3
	Akbash	12
	Bulgarian Shepherd dog	8
	Castro Laboreiro dog	4
	Estrela Mountain dog	14
	Gray Wolf	2
	Great Pyrenees	10
	Hequ Tibetan mastiff	4
	Kangal	5
	Kazakh Tobet	18
	Kazakhstan shepherd dog	4
	Maremma Sheepdog	6
	Molossi Ilir	17
	Pshdar dog	7
	Rafeiro of Alentejo	4
	Sarplaninac	8
	Spanish Mastiff	13
	Tibetan Mastiff	3
	Transmontano Mastiff	3
	Turkmen Alabay	3
	Totall:	148
LGD, non-LGD and free-ranging dogs	Afghan Hound	11
	Aidi	3
	Airedale Terrier	10
	Akbash	12
	Akita	11
	Alaskan Malamute	12
	American Eskimo dog	6
	American Pit Bull Terrier	5
	American Staffordshire Terrier	5
	Australian Cattle dog	9
	Australian Shepherd	18
	Basenji	17
	Basset Hound	19
	Beagle	19
	Bearded Collie	4
	Bedlington Terrier	3
	Belgian Malinois	5
	Belgian Sheepdog	5
	Belgian Tervuren	13
	Bernese Mountain dog	20
	Bichon Frise	20
	Bloodhound	7
	Boerboel	3
	Border Collie	19
	Border Terrier	20
	Borzoi	12
	Boston Terrier	20
	Bouvier Des Flandres	8
	Boxer	20
	Brittany Spaniel	19
	Bulgarian Shepherd dog	8
	Bull Terrier	3
	Bullmastiff	11
	Cairn Terrier	20
	Canaan dog	10
	Cane Corso	9
	Cardigan Welsh Corgi	4
	Carolina dog	4
	Castro Laboreiro dog	4
	Catahoula Leopard dog	4
	Cavalier King Charles Spaniel	20
	Chesapeake Bay Retriever	10
	Chihuahua	14
	Chinese country dog	9
	Chinese Crested	13
	Chow Chow	6
	Chuandong hound	11
	Cocker Spaniel	19
	Collie	7
	Croatian Shepherd	3
	Dachshund	20
	Dalmatian	18
	Doberman Pinscher	20
	Dogue De Bordeaux	3
	Elkhound	12
	English Bulldog	20
	English Cocker Spaniel	20
	English Setter	20
	English Springer Spaniel	20
	Estrela Mountain dog	14
	Eurasier	10
	Finnish Spitz	12
	Flat Coated Retriever	4
	Fox Terrier Wire	10
	French Bulldog	20
	free ranging dog	4
	German Shepherd	20
	German Shorthaired Pointer	12
	Giant Schnauzer	6
	Golden Retriever	20
	Gordon Setter	20
	Gray Wolf	16
	Great Dane	18
	Great Pyrenees	10
	Greater Swiss Mountain dog	6
	Greenland Sledge dog	9
	Greyhound	14
	Guangxi hound	10
	Havanese	20
	Hequ Tibetan mastiff	4
	Irish Setter	10
	Irish Wolfhound	20
	Istrian Shorthaired Hound	4
	Italian Greyhound	6
	Jack Russell Terrier	18
	Japanese Chin	3
	Kangal	5
	Kazakh Tazy	20
	Kazakh Tobet	18
	Kazakhstan shepherd dog	4
	Keeshond	8
	Labrador Retriever	20
	Leonberger	12
	Lhasa Apso	15
	Liangshan hound	9
	Linzhi dog	10
	Maltese	20
	Maremma Sheepdog	6
	Mastiff	20
	Miniature Dachshund	8
	Miniature Pinscher	17
	Miniature Poodle	8
	Miniature Schnauzer	20
	Molossi Ilir	17
	Mongolia Xi dog	6
	Neapolitan Mastiff	6
	Newfoundland	20
	Norfolk Terrier	8
	Norwich Terrier	3
	Nova Scotia Duck Tolling Retriever	18
	Old English Sheepdog	8
	Otterhound	6
	Papillon	20
	Pekingese	15
	Pembroke Welsh Corgi	14
	Peruvian Inca Orchid	12
	Pomeranian	16
	Poodle	20
	Portuguese Water dog	8
	Posavski Goni	3
	Pshdar dog	6
	Pug	18
	Qingchuan hound	12
	Rafeiro of Alentejo	4
	Rat Terrier	7
	Rhodesian Ridgeback	10
	Rottweiler	18
	Saint Bernard	20
	Saluki	7
	Samoyed	10
	Sarplaninac	8
	Schipperke	20
	Scottish Terrier	20
	Shandong Xi dog	11
	Shanxi Xi dog	10
	Shar Pei	20
	Shetland Sheepdog	19
	Shiba Inu	8
	Shih Tzu	20
	Siberian Husky	17
	Silky Terrier	5
	Soft Coated Wheaten Terrier	8
	Spanish Mastiff	13
	Staffordshire Bull Terrier	13
	Standard Poodle	11
	Standard Schnauzer	4
	Taigan	8
	Tibetan Mastiff	16
	Tibetan Spaniel	17
	Tibetan Terrier	6
	Toy Fox Terrier	4
	Toy Poodle	16
	Transmontano Mastiff	3
	Turkmen Alabay	3
	Village dog Afghanistan	12
	Village dog Belize	4
	Village dog Bosnia	3
	Village dog Brazil	13
	Village dog Colombia	7
	Village dog Costa Rica	8
	Village dog Croatia	6
	Village dog Dominican Republic	12
	Village dog DRC Boende	14
	Village dog DRC Katanga	10
	Village dog DRC Kinshasa	6
	Village dog Egypt Giza	3
	Village dog Egypt Luxor	11
	Village dog Fiji Kadavu	12
	Village dog Fiji Viti Levu	15
	Village dog French Polynesia Marquesas Hiva Oa	12
	Village dog French Polynesia Society Islands Bora Bora	5
	Village dog French Polynesia Society Islands Huahine	7
	Village dog French Polynesia Society Islands Moorea	5
	Village dog French Polynesia Society Islands Raiatea	6
	Village dog Ghana	5
	Village dog Honduras	8
	Village dog India Chennai	6
	Village dog India Dehli	6
	Village dog India Mumbai	6
	Village dog India Orissa	6
	Village dog India West Bengal	6
	Village dog Indonesia Borneo	8
	Village dog Lebanon Bekaa	7
	Village dog Lebanon Beruit	9
	Village dog Liberia Lofa	18
	Village dog Liberia Monrovia	4
	Village dog Mexico Mexico City	6
	Village dog Mexico Morelia	9
	Village dog Mongolia	13
	Village dog Namibia Northern	14
	Village dog Nepal	12
	Village dog Papua New Guinea East Highlands	10
	Village dog Papua New Guinea Port Moresby	9
	Village dog Peru Arequipa	16
	Village dog Peru Cusco	20
	Village dog Peru Ica	8
	Village dog Peru Loreto	20
	Village dog Peru Puno	17
	Village dog Portugal	9
	Village dog Puerto Rico	9
	Village dog Qatar	9
	Village dog Solomon Islands Central	4
	Village dog Solomon Islands Guadalcanal	3
	Village dog Solomon Islands Makira	4
	Village dog Solomon Islands Western	4
	Village dog Turkey Giresun	3
	Village dog Turkey Istanbul	10
	Village dog Uganda	12
	Village dog US Alaska	9
	Village dog Vietnam Cao Bang	6
	Village dog Vietnam Ha Giang	5
	Village dog Vietnam Lang Son	4
	Village dog Vietnam Lao Cai	4
	Vizsla	19
	Weimaraner	20
	West Highland White Terrier	19
	Whippet	5
	Wirehaired Pointing Griffon	12
	Xiasi hound	12
	Xoloitzcuintli	11
	Yorkshire Terrier	20
	Total:	2456

## Sheet: Table S9 
Additional file 1: Table S9 Geographic origin of LGD (adapted from Coutinho-Lima et al., 2024) and non-LGD breeds
Breed	Region
LGD
Aidi	North Africa
Akbash	West Asia
Kangal	West Asia
Pshdar dog	West Asia
Hequ Tibetan mastiff	East Asia
Tibetan Mastiff	East Asia
Kazakh Tobet	Central Asia
Kazakhstan Shepherd dog	Central Asia
Turkmen Alabay	Central Asia
Bulgarian Shepherd dog	Europe
Castro Laboreiro dog	Europe
Estrela Mountain dog	Europe
Great Pyrenees	Europe
Maremma Sheepdog	Europe
Rafeiro of Alentejo	Europe
Sarplaninac	Europe
Spanish Mastiff	Europe
Transmontano Mastiff	Europe
Molossi Ilir	Europe
non-LGD
Alaskan Malamute	Arctic
Siberian Husky	Arctic
Greenland Sledge dog	Arctic
Samoyed	Arctic
Chihuahua	Central America
Havanese	Central America
Xoloitzcuintli	Central America
American Eskimo dog	North America
American Pit Bull Terrier	North America
American Staffordshire Terrier	North America
Boston Terrier	North America
Carolina dog	North America
Catahoula Leopard dog	North America
Chesapeake Bay Retriever	North America
Labrador Retriever	North America
Nova Scotia Duck Tolling Retriever	North America
Rat Terrier	North America
Toy Fox Terrier	North America
Peruvian Inca Orchid	South America
Kazakh Tazy	Central Asia
Taigan	Central Asia
Shiba Inu	East Asia
Tibetan Terrier	East Asia
Akita	East Asia
Chinese Crested	East Asia
Shar Pei	East Asia
Chow Chow	East Asia
Chuandong hound	East Asia
Guangxi hound	East Asia
Japanese Chin	East Asia
Lhasa Apso	East Asia
Liangshan hound	East Asia
Linzhi dog	East Asia
Mongolia Xi dog	East Asia
Pekingese	East Asia
Pug	East Asia
Qingchuan hound	East Asia
Shandong Xi dog	East Asia
Shanxi Xi dog	East Asia
Shih Tzu	East Asia
Tibetan Spaniel	East Asia
Xiasi hound	East Asia
Canaan dog	West Asia
Saluki	West Asia
Afghan Hound	South Asia
Staffordshire Bull Terrier	Europe
Shetland Sheepdog	Europe
Border Collie	Europe
Cocker Spaniel	Europe
Greyhound	Europe
Dalmatian	Europe
Jack Russell Terrier	Europe
Keeshond	Europe
Miniature Poodle	Europe
Toy Poodle	Europe
Vizsla	Europe
Bearded Collie	Europe
Rottweiler	Europe
Beagle	Europe
Belgian Malinois	Europe
Flat Coated Retriever	Europe
Airedale Terrier	Europe
Basset Hound	Europe
Bedlington Terrier	Europe
Belgian Sheepdog	Europe
Belgian Tervuren	Europe
Bernese Mountain dog	Europe
Bichon Frise	Europe
Bloodhound	Europe
Border Terrier	Europe
Borzoi	Europe
Bouvier Des Flandres	Europe
Boxer	Europe
Brittany Spaniel	Europe
Bullmastiff	Europe
Bull Terrier	Europe
Cairn Terrier	Europe
Cane Corso	Europe
Cardigan Welsh Corgi	Europe
Cavalier King Charles Spaniel	Europe
Collie	Europe
Croatian Shepherd	Europe
Dachshund	Europe
Doberman Pinscher	Europe
Dogue De Bordeaux	Europe
Elkhound	Europe
English Bulldog	Europe
English Cocker Spaniel	Europe
English Setter	Europe
English Springer Spaniel	Europe
Eurasier	Europe
Finnish Spitz	Europe
Fox Terrier Wire	Europe
French Bulldog	Europe
German Shepherd	Europe
German Shorthaired Pointer	Europe
Giant Schnauzer	Europe
Golden Retriever	Europe
Gordon Setter	Europe
Greater Swiss Mountain dog	Europe
Great Dane	Europe
Irish Setter	Europe
Irish Wolfhound	Europe
Istrian Shorthaired Hound	Europe
Italian Greyhound	Europe
Leonberger	Europe
Maltese	Europe
Mastiff	Europe
Miniature Dachshund	Europe
Miniature Pinscher	Europe
Miniature Schnauzer	Europe
Neapolitan Mastiff	Europe
Newfoundland	Europe
Norfolk Terrier	Europe
Norwich Terrier	Europe
Old English Sheepdog	Europe
Otterhound	Europe
Papillon	Europe
Pembroke Welsh Corgi	Europe
Pomeranian	Europe
Poodle	Europe
Portuguese Water dog	Europe
Posavski Goni	Europe
Saint Bernard	Europe
Schipperke	Europe
Scottish Terrier	Europe
Soft Coated Wheaten Terrier	Europe
Standard Poodle	Europe
Standard Schnauzer	Europe
Weimaraner	Europe
West Highland White Terrier	Europe
Whippet	Europe
Wirehaired Pointing Griffon	Europe
Yorkshire Terrier	Europe
Australian Cattle dog	Oceania
Australian Shepherd	Oceania
Silky Terrier	Oceania
Rhodesian Ridgeback	Africa
Basenji	Africa
Boerboel	Africa

## Sheet: Table S10
Additional file 1: Table S10 Sample Information: FID, IID and source
Dataset	FID	IID	Source
Kazakh Tobet	Kazakh_Tobet	TB1	This study
	Kazakh_Tobet	TB4	This study
	Kazakh_Tobet	TB5	This study
	Kazakh_Tobet	TB7	This study
	Kazakh_Tobet	TB8	This study
	Kazakh_Tobet	TB10	This study
	Kazakh_Tobet	TB11	This study
	Kazakh_Tobet	TB13	This study
	Kazakh_Tobet	TB14	This study
	Kazakh_Tobet	TB15	This study
	Kazakh_Tobet	TB16	This study
	Kazakh_Tobet	TB17	This study
	Kazakh_Tobet	TB18	This study
	Kazakh_Tobet	TB21	This study
	Kazakh_Tobet	TB25	This study
	Kazakh_Tobet	TB29	This study
	Kazakh_Tobet	TB36	This study
	Kazakh_Tobet	TB45	This study
	Kazakh_Tobet	TB46	This study
	Kazakh_Tobet	TB47	This study
	Kazakh_Tobet	TB49	This study
	Kazakh_Tobet	TB50	This study
	Kazakh_Tobet	TB51	This study
	Kazakh_Tobet	TB55	This study
	Kazakh_Tobet	TB61	This study
	Kazakh_Tobet	TB69	This study
	Kazakh_Tobet	TB71	This study
	Kazakh_Tobet	TB73	This study
	Kazakh_Tobet	TB75	This study
	Kazakh_Tobet	TB76	This study
	Kazakh_Tobet	TB77	This study
	Kazakh_Tobet	TB79	This study
	Kazakh_Tobet	TB80	This study
	Kazakh_Tobet	TB81	This study
	Kazakh_Tobet	TB82	This study
	Kazakh_Tobet	TB84	This study
	Kazakh_Tobet	TB85	This study
	Kazakh_Tobet	TB86	This study
	Kazakh_Tobet	TB90	This study
	Kazakh_Tobet	TB91	This study
	Kazakh_Tobet	TB95	This study
	Kazakh_Tobet	TB96	This study
	Kazakh_Tobet	TB97	This study
	Kazakh_Tobet	TB99	This study
	Kazakh_Tobet	TB100	This study
	Kazakh_Tobet	TB105	This study
	Kazakh_Tobet	TB106	This study
	Kazakh_Tobet	TB107	This study
	Kazakh_Tobet	TB108	This study
	Kazakh_Tobet	TB112	This study
	Kazakh_Tobet	TB113	This study
	Kazakh_Tobet	TB114	This study
	Kazakh_Tobet	TB115	This study
	Kazakh_Tobet	TB116	This study
	Kazakh_Tobet	TB117	This study
	Kazakh_Tobet	TB118	This study
	Kazakh_Tobet	TB126	This study
	Kazakh_Tobet	TB127	This study
	Kazakh_Tobet	TB130	This study
	Kazakh_Tobet	TB131	This study
	Kazakh_Tobet	TB132	This study
	Kazakh_Tobet	TB134	This study
	Kazakh_Tobet	TB135	This study
	Kazakh_Tobet	TB137	This study
	Kazakh_Tobet	TB139	This study
	Kazakh_Tobet	TB140	This study
	Kazakh_Tobet	TB141	This study
	Kazakh_Tobet	TB142	This study
	Kazakh_Tobet	TB143	This study
	Kazakh_Tobet	TB144	This study
	Kazakh_Tobet	TB145	This study
	Kazakh_Tobet	TB146	This study
	Kazakh_Tobet	TB147	This study
	Kazakh_Tobet	TB150	This study
	Kazakh_Tobet	TB151	This study
	Kazakh_Tobet	TB152	This study
	Kazakh_Tobet	TB154	This study
	Kazakh_Tobet	TB156	This study
	Kazakh_Tobet	TB157	This study
	Kazakh_Tobet	TB158	This study
	Kazakh_Tobet	TB159	This study
	Kazakh_Tobet	TB160	This study
	Kazakh_Tobet	TB161	This study
	Kazakh_Tobet	TB163	This study
	Kazakh_Tobet	TB184	This study
	Kazakh_Tobet	TB198	This study
	Kazakh_Tobet	TB205	This study
	Kazakh_Tobet	TB206	This study
	Kazakh_Tobet	TB207	This study
	Kazakh_Tobet	TB208	This study
LGD	Aidi	AIDI_AI881	Coutinho-Lima et al. 2024
	Aidi	AIDI_AI887	Coutinho-Lima et al. 2024
	Aidi	AIDI_AI889	Coutinho-Lima et al. 2024
	Akbash	AKBH_38579	Coutinho-Lima et al. 2024
	Akbash	AKBH_38580	Coutinho-Lima et al. 2024
	Akbash	AKBH_38582	Coutinho-Lima et al. 2024
	Akbash	AKBH_38585	Coutinho-Lima et al. 2024
	Akbash	AKBH_AK196	Coutinho-Lima et al. 2024
	Akbash	AKBH_AK198	Coutinho-Lima et al. 2024
	Akbash	AKBH_AK199	Coutinho-Lima et al. 2024
	Akbash	AKBH_AK200	Coutinho-Lima et al. 2024
	Akbash	AKBH_AK201	Coutinho-Lima et al. 2024
	Akbash	AKBH_AK203	Coutinho-Lima et al. 2024
	Akbash	AKBH_AK205	Coutinho-Lima et al. 2024
	Akbash	AKBH_AK206	Coutinho-Lima et al. 2024
	Turkmen_Alabay	ALBI_T0810	Coutinho-Lima et al. 2024
	Turkmen_Alabay	ALBI_T0811	Coutinho-Lima et al. 2024
	Turkmen_Alabay	ALBI_T0813	Coutinho-Lima et al. 2024
	Kangal	ANAT_PA443	Coutinho-Lima et al. 2024
	Castro_Laboreiro_dog	CALA_CL008	Coutinho-Lima et al. 2024
	Castro_Laboreiro_dog	CALA_CL018	Coutinho-Lima et al. 2024
	Castro_Laboreiro_dog	CALA_CL324	Coutinho-Lima et al. 2024
	Castro_Laboreiro_dog	CALA_CL709	Coutinho-Lima et al. 2024
	Hequ_Tibetan_mastiff	C_HTM2	Yang et al. 2019
	Hequ_Tibetan_mastiff	C_HTM4	Yang et al. 2019
	Hequ_Tibetan_mastiff	C_HTM5	Yang et al. 2019
	Hequ_Tibetan_mastiff	C_HTM7	Yang et al. 2019
	Kazakhstan_shepherd_dog	C_KzS1	Yang et al. 2019
	Kazakhstan_shepherd_dog	C_KzS2	Yang et al. 2019
	Kazakhstan_shepherd_dog	C_KzS3	Yang et al. 2019
	Kazakhstan_shepherd_dog	C_KzS5	Yang et al. 2019
	Estrela_Mountain_dog	ESMO_EM005	Coutinho-Lima et al. 2024
	Estrela_Mountain_dog	ESMO_EM023	Coutinho-Lima et al. 2024
	Estrela_Mountain_dog	ESMO_EM024	Coutinho-Lima et al. 2024
	Estrela_Mountain_dog	ESMO_EM033	Coutinho-Lima et al. 2024
	Estrela_Mountain_dog	ESMO_EM034	Coutinho-Lima et al. 2024
	Estrela_Mountain_dog	ESMO_EM035	Coutinho-Lima et al. 2024
	Estrela_Mountain_dog	ESMO_EM036	Coutinho-Lima et al. 2024
	Estrela_Mountain_dog	ESMO_EM038	Coutinho-Lima et al. 2024
	Estrela_Mountain_dog	ESMO_EM043	Coutinho-Lima et al. 2024
	Estrela_Mountain_dog	ESMO_EM045	Coutinho-Lima et al. 2024
	Estrela_Mountain_dog	ESMO_EM056	Coutinho-Lima et al. 2024
	Estrela_Mountain_dog	ESMO_EM057	Coutinho-Lima et al. 2024
	Estrela_Mountain_dog	ESMO_EM058	Coutinho-Lima et al. 2024
	Estrela_Mountain_dog	ESMO_EM062	Coutinho-Lima et al. 2024
	Gray_Wolf	GRWF_L309	Coutinho-Lima et al. 2024
	Gray_Wolf	GRWF_L465	Coutinho-Lima et al. 2024
	Molossi_Ilir	ILIR_38620	Coutinho-Lima et al. 2024
	Molossi_Ilir	ILIR_38621	Coutinho-Lima et al. 2024
	Molossi_Ilir	ILIR_38622	Coutinho-Lima et al. 2024
	Molossi_Ilir	ILIR_38623	Coutinho-Lima et al. 2024
	Molossi_Ilir	ILIR_38624	Coutinho-Lima et al. 2024
	Molossi_Ilir	ILIR_38625	Coutinho-Lima et al. 2024
	Molossi_Ilir	ILIR_38626	Coutinho-Lima et al. 2024
	Molossi_Ilir	ILIR_38627	Coutinho-Lima et al. 2024
	Molossi_Ilir	ILIR_38628	Coutinho-Lima et al. 2024
	Molossi_Ilir	ILIR_38629	Coutinho-Lima et al. 2024
	Molossi_Ilir	ILIR_38630	Coutinho-Lima et al. 2024
	Molossi_Ilir	ILIR_38631	Coutinho-Lima et al. 2024
	Molossi_Ilir	ILIR_38632	Coutinho-Lima et al. 2024
	Molossi_Ilir	ILIR_38633	Coutinho-Lima et al. 2024
	Molossi_Ilir	ILIR_ME868	Coutinho-Lima et al. 2024
	Molossi_Ilir	ILIR_ME873	Coutinho-Lima et al. 2024
	Molossi_Ilir	ILIR_ME874	Coutinho-Lima et al. 2024
	Kangal	KANG_38573	Coutinho-Lima et al. 2024
	Kangal	KANG_38574	Coutinho-Lima et al. 2024
	Kangal	KANG_38649	Coutinho-Lima et al. 2024
	Kangal	KANG_38665	Coutinho-Lima et al. 2024
	Bulgarian_Shepherd_dog	KARA_38588	Coutinho-Lima et al. 2024
	Bulgarian_Shepherd_dog	KARA_38589	Coutinho-Lima et al. 2024
	Bulgarian_Shepherd_dog	KARA_38590	Coutinho-Lima et al. 2024
	Bulgarian_Shepherd_dog	KARA_38593	Coutinho-Lima et al. 2024
	Bulgarian_Shepherd_dog	KARA_38637	Coutinho-Lima et al. 2024
	Bulgarian_Shepherd_dog	KARA_38657	Coutinho-Lima et al. 2024
	Bulgarian_Shepherd_dog	KARA_38660	Coutinho-Lima et al. 2024
	Bulgarian_Shepherd_dog	KARA_38662	Coutinho-Lima et al. 2024
	Kazakh_Tobet	TB21	This study
	Kazakh_Tobet	TB105	This study
	Kazakh_Tobet	TB106	This study
	Kazakh_Tobet	TB107	This study
	Kazakh_Tobet	TB108	This study
	Kazakh_Tobet	TB126	This study
	Kazakh_Tobet	TB127	This study
	Kazakh_Tobet	TB130	This study
	Kazakh_Tobet	TB131	This study
	Kazakh_Tobet	TB134	This study
	Kazakh_Tobet	TB139	This study
	Kazakh_Tobet	TB143	This study
	Kazakh_Tobet	TB144	This study
	Kazakh_Tobet	TB154	This study
	Kazakh_Tobet	TB159	This study
	Kazakh_Tobet	TB160	This study
	Kazakh_Tobet	TB161	This study
	Kazakh_Tobet	TB163	This study
	Maremma_Sheepdog	MARM_00003	Coutinho-Lima et al. 2024
	Maremma_Sheepdog	MARM_00004	Coutinho-Lima et al. 2024
	Maremma_Sheepdog	MARM_00007	Coutinho-Lima et al. 2024
	Maremma_Sheepdog	MARM_00008	Coutinho-Lima et al. 2024
	Maremma_Sheepdog	MARM_00009	Coutinho-Lima et al. 2024
	Maremma_Sheepdog	MARM_00010	Coutinho-Lima et al. 2024
	Great_Pyrenees	PFZ10C05	Shannon et al. 2015
	Great_Pyrenees	PFZ10D05	Shannon et al. 2015
	Great_Pyrenees	PFZ15F11	Shannon et al. 2015
	Great_Pyrenees	PFZ16E06	Shannon et al. 2015
	Great_Pyrenees	PFZ16E07	Shannon et al. 2015
	Great_Pyrenees	PFZ16H02	Shannon et al. 2015
	Great_Pyrenees	PFZ17A09	Shannon et al. 2015
	Tibetan_Mastiff	PFZ17D07	Shannon et al. 2015
	Great_Pyrenees	PFZ17E07	Shannon et al. 2015
	Great_Pyrenees	PFZ17E11	Shannon et al. 2015
	Great_Pyrenees	PFZ35D11	Shannon et al. 2015
	Pshdar_dog	PSHD_KU792	Coutinho-Lima et al. 2024
	Pshdar_dog	PSHD_KU794	Coutinho-Lima et al. 2024
	Pshdar_dog	PSHD_KU795	Coutinho-Lima et al. 2024
	Pshdar_dog	PSHD_KU796	Coutinho-Lima et al. 2024
	Pshdar_dog	PSHD_KU798	Coutinho-Lima et al. 2024
	Pshdar_dog	PSHD_KU800	Coutinho-Lima et al. 2024
	Pshdar_dog	PSHD_KU802	Coutinho-Lima et al. 2024
	Rafeiro_of_Alentejo	ROAL_RA011	Coutinho-Lima et al. 2024
	Rafeiro_of_Alentejo	ROAL_RA025	Coutinho-Lima et al. 2024
	Rafeiro_of_Alentejo	ROAL_RA029	Coutinho-Lima et al. 2024
	Rafeiro_of_Alentejo	ROAL_RA030	Coutinho-Lima et al. 2024
	Sarplaninac	SARP_38668	Coutinho-Lima et al. 2024
	Sarplaninac	SARP_SH615	Coutinho-Lima et al. 2024
	Sarplaninac	SARP_SH623	Coutinho-Lima et al. 2024
	Sarplaninac	SARP_SH625	Coutinho-Lima et al. 2024
	Sarplaninac	SARP_SH627	Coutinho-Lima et al. 2024
	Sarplaninac	SARP_SH631	Coutinho-Lima et al. 2024
	Sarplaninac	SARP_SH642	Coutinho-Lima et al. 2024
	Sarplaninac	SARP_SH652	Coutinho-Lima et al. 2024
	Spanish_Mastiff	SPMF_38572	Coutinho-Lima et al. 2024
	Spanish_Mastiff	SPMF_54107	Coutinho-Lima et al. 2024
	Spanish_Mastiff	SPMF_54124	Coutinho-Lima et al. 2024
	Spanish_Mastiff	SPMF_54209	Coutinho-Lima et al. 2024
	Spanish_Mastiff	SPMF_54219	Coutinho-Lima et al. 2024
	Spanish_Mastiff	SPMF_54226	Coutinho-Lima et al. 2024
	Spanish_Mastiff	SPMF_54240	Coutinho-Lima et al. 2024
	Spanish_Mastiff	SPMF_54261	Coutinho-Lima et al. 2024
	Spanish_Mastiff	SPMF_54267	Coutinho-Lima et al. 2024
	Spanish_Mastiff	SPMF_ME135	Coutinho-Lima et al. 2024
	Spanish_Mastiff	SPMF_ME401	Coutinho-Lima et al. 2024
	Spanish_Mastiff	SPMF_ME402	Coutinho-Lima et al. 2024
	Spanish_Mastiff	SPMF_PALOM	Coutinho-Lima et al. 2024
	Tibetan_Mastiff	TIBM_MT567	Coutinho-Lima et al. 2024
	Tibetan_Mastiff	TIBM_MT569	Coutinho-Lima et al. 2024
	Transmontano_Mastiff	TRAM_CGT42	Coutinho-Lima et al. 2024
	Transmontano_Mastiff	TRAM_CGT47	Coutinho-Lima et al. 2024
	Transmontano_Mastiff	TRAM_CGT50	Coutinho-Lima et al. 2024
LGD, non-LGD and free-ranging dogs	Afghan_Hound	PFZ1E05	Shannon et al. 2015
	Afghan_Hound	PFZ5A11	Shannon et al. 2015
	Afghan_Hound	PFZ5B08	Shannon et al. 2015
	Afghan_Hound	PFZ5B11	Shannon et al. 2015
	Afghan_Hound	PFZ5C08	Shannon et al. 2015
	Afghan_Hound	PFZ5G04	Shannon et al. 2015
	Afghan_Hound	PFZ16A02	Shannon et al. 2015
	Afghan_Hound	PFZ16D01	Shannon et al. 2015
	Afghan_Hound	PFZ16G05	Shannon et al. 2015
	Afghan_Hound	PFZ17B12	Shannon et al. 2015
	Afghan_Hound	PFZ17F09	Shannon et al. 2015
	Aidi	AIDI_AI881	Coutinho-Lima et al. 2024
	Aidi	AIDI_AI887	Coutinho-Lima et al. 2024
	Aidi	AIDI_AI889	Coutinho-Lima et al. 2024
	Airedale_Terrier	PFZ10E11	Shannon et al. 2015
	Airedale_Terrier	PFZ10F11	Shannon et al. 2015
	Airedale_Terrier	PFZ11C06	Shannon et al. 2015
	Airedale_Terrier	PFZ11C08	Shannon et al. 2015
	Airedale_Terrier	PFZ11C10	Shannon et al. 2015
	Airedale_Terrier	PFZ11G04	Shannon et al. 2015
	Airedale_Terrier	PFZ11H03	Shannon et al. 2015
	Airedale_Terrier	PFZ11H04	Shannon et al. 2015
	Airedale_Terrier	PFZ21A08	Shannon et al. 2015
	Airedale_Terrier	PFZ35H02	Shannon et al. 2015
	Akbash	AKBH_38579	Coutinho-Lima et al. 2024
	Akbash	AKBH_38580	Coutinho-Lima et al. 2024
	Akbash	AKBH_38582	Coutinho-Lima et al. 2024
	Akbash	AKBH_38585	Coutinho-Lima et al. 2024
	Akbash	AKBH_AK196	Coutinho-Lima et al. 2024
	Akbash	AKBH_AK198	Coutinho-Lima et al. 2024
	Akbash	AKBH_AK199	Coutinho-Lima et al. 2024
	Akbash	AKBH_AK200	Coutinho-Lima et al. 2024
	Akbash	AKBH_AK201	Coutinho-Lima et al. 2024
	Akbash	AKBH_AK203	Coutinho-Lima et al. 2024
	Akbash	AKBH_AK205	Coutinho-Lima et al. 2024
	Akbash	AKBH_AK206	Coutinho-Lima et al. 2024
	Akita	PFZ4A03	Shannon et al. 2015
	Akita	PFZ4B03	Shannon et al. 2015
	Akita	PFZ4D07	Shannon et al. 2015
	Akita	PFZ4H02	Shannon et al. 2015
	Akita	PFZ5A10	Shannon et al. 2015
	Akita	PFZ5B10	Shannon et al. 2015
	Akita	PFZ5C10	Shannon et al. 2015
	Akita	PFZ5D10	Shannon et al. 2015
	Akita	PFZ5G02	Shannon et al. 2015
	Akita	PFZ6D01	Shannon et al. 2015
	Akita	PFZ8F03	Shannon et al. 2015
	Alaskan_Malamute	PFZ6A04	Shannon et al. 2015
	Alaskan_Malamute	PFZ6B11	Shannon et al. 2015
	Alaskan_Malamute	PFZ6D07	Shannon et al. 2015
	Alaskan_Malamute	PFZ6E07	Shannon et al. 2015
	Alaskan_Malamute	PFZ6F11	Shannon et al. 2015
	Alaskan_Malamute	PFZ6G07	Shannon et al. 2015
	Alaskan_Malamute	PFZ6H07	Shannon et al. 2015
	Alaskan_Malamute	PFZ6H10	Shannon et al. 2015
	Alaskan_Malamute	PFZ7C02	Shannon et al. 2015
	Alaskan_Malamute	PFZ7H12	Shannon et al. 2015
	Alaskan_Malamute	PFZ9C11	Shannon et al. 2015
	Alaskan_Malamute	PFZ9D06	Shannon et al. 2015
	American_Eskimo_dog	PFZ14D02	Shannon et al. 2015
	American_Eskimo_dog	PFZ14D08	Shannon et al. 2015
	American_Eskimo_dog	PFZ14E07	Shannon et al. 2015
	American_Eskimo_dog	PFZ14G01	Shannon et al. 2015
	American_Eskimo_dog	PFZ14G07	Shannon et al. 2015
	American_Eskimo_dog	PFZ15D02	Shannon et al. 2015
	American_Pit_Bull_Terrier	PFZ35B07	Shannon et al. 2015
	American_Pit_Bull_Terrier	PFZ35B10	Shannon et al. 2015
	American_Pit_Bull_Terrier	PFZ35E07	Shannon et al. 2015
	American_Pit_Bull_Terrier	PFZ35E12	Shannon et al. 2015
	American_Pit_Bull_Terrier	PFZ36D02	Shannon et al. 2015
	American_Staffordshire_Terrier	PFZ6A12	Shannon et al. 2015
	American_Staffordshire_Terrier	PFZ6E09	Shannon et al. 2015
	American_Staffordshire_Terrier	PFZ7B01	Shannon et al. 2015
	American_Staffordshire_Terrier	PFZ9A04	Shannon et al. 2015
	American_Staffordshire_Terrier	PFZ36A08	Shannon et al. 2015
	Australian_Cattle_dog	PFZ15C05	Shannon et al. 2015
	Australian_Cattle_dog	PFZ15C07	Shannon et al. 2015
	Australian_Cattle_dog	PFZ15C09	Shannon et al. 2015
	Australian_Cattle_dog	PFZ15D09	Shannon et al. 2015
	Australian_Cattle_dog	PFZ18G11	Shannon et al. 2015
	Australian_Cattle_dog	PFZ19A10	Shannon et al. 2015
	Australian_Cattle_dog	PFZ19H09	Shannon et al. 2015
	Australian_Cattle_dog	PFZ31H04	Shannon et al. 2015
	Australian_Cattle_dog	PFZ42A04	Shannon et al. 2015
	Australian_Shepherd	PFZ11A04	Shannon et al. 2015
	Australian_Shepherd	PFZ11B04	Shannon et al. 2015
	Australian_Shepherd	PFZ11B08	Shannon et al. 2015
	Australian_Shepherd	PFZ11D08	Shannon et al. 2015
	Australian_Shepherd	PFZ11F12	Shannon et al. 2015
	Australian_Shepherd	PFZ11G07	Shannon et al. 2015
	Australian_Shepherd	PFZ11H08	Shannon et al. 2015
	Australian_Shepherd	PFZ11H11	Shannon et al. 2015
	Australian_Shepherd	PFZ15C02	Shannon et al. 2015
	Australian_Shepherd	PFZ15H05	Shannon et al. 2015
	Australian_Shepherd	PFZ36G07	Shannon et al. 2015
	Australian_Shepherd	PFZ38D06	Shannon et al. 2015
	Australian_Shepherd	PFZ38E06	Shannon et al. 2015
	Australian_Shepherd	PFZ38H05	Shannon et al. 2015
	Australian_Shepherd	PFZ40A06	Shannon et al. 2015
	Australian_Shepherd	PFZ40F05	Shannon et al. 2015
	Australian_Shepherd	PFZ40H05	Shannon et al. 2015
	Australian_Shepherd	PFZ43B12	Shannon et al. 2015
	Basenji	BSJI_2634	Shannon et al. 2015
	Basenji	BSJI_9004	Shannon et al. 2015
	Basenji	BSJI_34177	Shannon et al. 2015
	Basenji	BSJI_35552	Shannon et al. 2015
	Basenji	BSJI_35553	Shannon et al. 2015
	Basenji	BSJI_45685	Shannon et al. 2015
	Basenji	BSJI_45738	Shannon et al. 2015
	Basenji	BSJI_48559	Shannon et al. 2015
	Basenji	BSJI_51673	Shannon et al. 2015
	Basenji	BSJI_51967	Shannon et al. 2015
	Basenji	BSJI_59061	Shannon et al. 2015
	Basenji	BSJI_83980	Shannon et al. 2015
	Basenji	PFZ2D04	Shannon et al. 2015
	Basenji	PFZ14A07	Shannon et al. 2015
	Basenji	PFZ14A10	Shannon et al. 2015
	Basenji	PFZ14C11	Shannon et al. 2015
	Basenji	PFZ15H03	Shannon et al. 2015
	Basset_Hound	PFZ8D06	Shannon et al. 2015
	Basset_Hound	PFZ8E01	Shannon et al. 2015
	Basset_Hound	PFZ9B10	Shannon et al. 2015
	Basset_Hound	PFZ9D11	Shannon et al. 2015
	Basset_Hound	PFZ9F07	Shannon et al. 2015
	Basset_Hound	PFZ9H07	Shannon et al. 2015
	Basset_Hound	PFZ16E09	Shannon et al. 2015
	Basset_Hound	PFZ16E12	Shannon et al. 2015
	Basset_Hound	PFZ16G10	Shannon et al. 2015
	Basset_Hound	PFZ17B02	Shannon et al. 2015
	Basset_Hound	PFZ17F07	Shannon et al. 2015
	Basset_Hound	PFZ17H07	Shannon et al. 2015
	Basset_Hound	PFZ33C04	Shannon et al. 2015
	Basset_Hound	PFZ33D03	Shannon et al. 2015
	Basset_Hound	PFZ34D03	Shannon et al. 2015
	Basset_Hound	PFZ41C09	Shannon et al. 2015
	Basset_Hound	PFZ41D09	Shannon et al. 2015
	Basset_Hound	PFZ41E09	Shannon et al. 2015
	Basset_Hound	PFZ41F09	Shannon et al. 2015
	Beagle	Bgl_GT1	Shannon et al. 2015
	Beagle	Bgl_GT7	Shannon et al. 2015
	Beagle	Bgl_GT9	Shannon et al. 2015
	Beagle	Bgl_GT10	Shannon et al. 2015
	Beagle	Bgl_GT11	Shannon et al. 2015
	Beagle	PFZ10A01	Shannon et al. 2015
	Beagle	PFZ10B01	Shannon et al. 2015
	Beagle	PFZ10C01	Shannon et al. 2015
	Beagle	PFZ10E01	Shannon et al. 2015
	Beagle	PFZ10F01	Shannon et al. 2015
	Beagle	PFZ33H06	Shannon et al. 2015
	Beagle	PFZ38D10	Shannon et al. 2015
	Beagle	PFZ42A03	Shannon et al. 2015
	Beagle	PFZ42F02	Shannon et al. 2015
	Beagle	PFZ42F04	Shannon et al. 2015
	Beagle	PFZ42G02	Shannon et al. 2015
	Beagle	PFZ44D12	Shannon et al. 2015
	Beagle	PFZ44G08	Shannon et al. 2015
	Beagle	PFZ44H01	Shannon et al. 2015
	Bearded_Collie	PFZ25G02	Shannon et al. 2015
	Bearded_Collie	PFZ34H11	Shannon et al. 2015
	Bearded_Collie	PFZ35E05	Shannon et al. 2015
	Bearded_Collie	PFZ35H12	Shannon et al. 2015
	Bedlington_Terrier	PFZ16B03	Shannon et al. 2015
	Bedlington_Terrier	PFZ16E01	Shannon et al. 2015
	Bedlington_Terrier	PFZ17A06	Shannon et al. 2015
	Belgian_Malinois	PFZ9B05	Shannon et al. 2015
	Belgian_Malinois	PFZ9D10	Shannon et al. 2015
	Belgian_Malinois	PFZ9G11	Shannon et al. 2015
	Belgian_Malinois	PFZ18A03	Shannon et al. 2015
	Belgian_Malinois	PFZ39E06	Shannon et al. 2015
	Belgian_Sheepdog	PFZ17C10	Shannon et al. 2015
	Belgian_Sheepdog	PFZ17F05	Shannon et al. 2015
	Belgian_Sheepdog	PFZ17F08	Shannon et al. 2015
	Belgian_Sheepdog	PFZ35F04	Shannon et al. 2015
	Belgian_Sheepdog	PFZ35F12	Shannon et al. 2015
	Belgian_Tervuren	BeT_GT13	Shannon et al. 2015
	Belgian_Tervuren	BeT_GT14	Shannon et al. 2015
	Belgian_Tervuren	BeT_GT15	Shannon et al. 2015
	Belgian_Tervuren	BeT_GT17	Shannon et al. 2015
	Belgian_Tervuren	BeT_GT18	Shannon et al. 2015
	Belgian_Tervuren	BeT_GT22	Shannon et al. 2015
	Belgian_Tervuren	BeT_GT24	Shannon et al. 2015
	Belgian_Tervuren	BeT_GT25	Shannon et al. 2015
	Belgian_Tervuren	BeT_GT27	Shannon et al. 2015
	Belgian_Tervuren	BeT_GT28	Shannon et al. 2015
	Belgian_Tervuren	PFZ34C12	Shannon et al. 2015
	Belgian_Tervuren	PFZ34G12	Shannon et al. 2015
	Belgian_Tervuren	PFZ34H12	Shannon et al. 2015
	Bernese_Mountain_dog	BMD_GT30	Shannon et al. 2015
	Bernese_Mountain_dog	BMD_GT31	Shannon et al. 2015
	Bernese_Mountain_dog	BMD_GT33	Shannon et al. 2015
	Bernese_Mountain_dog	BMD_GT34	Shannon et al. 2015
	Bernese_Mountain_dog	BMD_GT35	Shannon et al. 2015
	Bernese_Mountain_dog	BMD_GT37	Shannon et al. 2015
	Bernese_Mountain_dog	BMD_GT40	Shannon et al. 2015
	Bernese_Mountain_dog	PFZ6A09	Shannon et al. 2015
	Bernese_Mountain_dog	PFZ6A11	Shannon et al. 2015
	Bernese_Mountain_dog	PFZ6G06	Shannon et al. 2015
	Bernese_Mountain_dog	PFZ6H01	Shannon et al. 2015
	Bernese_Mountain_dog	PFZ34B01	Shannon et al. 2015
	Bernese_Mountain_dog	PFZ34C01	Shannon et al. 2015
	Bernese_Mountain_dog	PFZ36A02	Shannon et al. 2015
	Bernese_Mountain_dog	PFZ36H07	Shannon et al. 2015
	Bernese_Mountain_dog	PFZ42C03	Shannon et al. 2015
	Bernese_Mountain_dog	PFZ42D03	Shannon et al. 2015
	Bernese_Mountain_dog	PFZ42E03	Shannon et al. 2015
	Bernese_Mountain_dog	PFZ42F03	Shannon et al. 2015
	Bernese_Mountain_dog	PFZ44E03	Shannon et al. 2015
	Bichon_Frise	PFZ1D09	Shannon et al. 2015
	Bichon_Frise	PFZ10G01	Shannon et al. 2015
	Bichon_Frise	PFZ10H01	Shannon et al. 2015
	Bichon_Frise	PFZ12A06	Shannon et al. 2015
	Bichon_Frise	PFZ12E05	Shannon et al. 2015
	Bichon_Frise	PFZ13C09	Shannon et al. 2015
	Bichon_Frise	PFZ13C10	Shannon et al. 2015
	Bichon_Frise	PFZ13D09	Shannon et al. 2015
	Bichon_Frise	PFZ13E09	Shannon et al. 2015
	Bichon_Frise	PFZ13G11	Shannon et al. 2015
	Bichon_Frise	PFZ13G12	Shannon et al. 2015
	Bichon_Frise	PFZ14G09	Shannon et al. 2015
	Bichon_Frise	PFZ33B07	Shannon et al. 2015
	Bichon_Frise	PFZ33D04	Shannon et al. 2015
	Bichon_Frise	PFZ33D06	Shannon et al. 2015
	Bichon_Frise	PFZ34H02	Shannon et al. 2015
	Bichon_Frise	PFZ35B01	Shannon et al. 2015
	Bichon_Frise	PFZ35D04	Shannon et al. 2015
	Bichon_Frise	PFZ43B07	Shannon et al. 2015
	Bichon_Frise	PFZ44G03	Shannon et al. 2015
	Bloodhound	PFZ10C12	Shannon et al. 2015
	Bloodhound	PFZ11A11	Shannon et al. 2015
	Bloodhound	PFZ11C05	Shannon et al. 2015
	Bloodhound	PFZ11D09	Shannon et al. 2015
	Bloodhound	PFZ11D12	Shannon et al. 2015
	Bloodhound	PFZ11H12	Shannon et al. 2015
	Bloodhound	PFZ42E04	Shannon et al. 2015
	Boerboel	PFZ18F01	Shannon et al. 2015
	Boerboel	PFZ18F10	Shannon et al. 2015
	Boerboel	PFZ22A07	Shannon et al. 2015
	Border_Collie	BoC_GT45	Shannon et al. 2015
	Border_Collie	BoC_GT56	Shannon et al. 2015
	Border_Collie	BoC_GT66	Shannon et al. 2015
	Border_Collie	BoC_GT70	Shannon et al. 2015
	Border_Collie	BoC_GT71	Shannon et al. 2015
	Border_Collie	PFZ6F10	Shannon et al. 2015
	Border_Collie	PFZ6G11	Shannon et al. 2015
	Border_Collie	PFZ8A05	Shannon et al. 2015
	Border_Collie	PFZ8A06	Shannon et al. 2015
	Border_Collie	PFZ8C10	Shannon et al. 2015
	Border_Collie	PFZ8D08	Shannon et al. 2015
	Border_Collie	PFZ8D10	Shannon et al. 2015
	Border_Collie	PFZ9F06	Shannon et al. 2015
	Border_Collie	PFZ36A09	Shannon et al. 2015
	Border_Collie	PFZ36F09	Shannon et al. 2015
	Border_Collie	PFZ36G08	Shannon et al. 2015
	Border_Collie	PFZ36G09	Shannon et al. 2015
	Border_Collie	PFZ40B02	Shannon et al. 2015
	Border_Collie	PFZ43E12	Shannon et al. 2015
	Border_Terrier	BoT_LU45	Shannon et al. 2015
	Border_Terrier	BoT_LU60	Shannon et al. 2015
	Border_Terrier	BoT_LU62	Shannon et al. 2015
	Border_Terrier	BoT_LU63	Shannon et al. 2015
	Border_Terrier	BoT_LU65	Shannon et al. 2015
	Border_Terrier	BoT_LU67	Shannon et al. 2015
	Border_Terrier	BoT_LU68	Shannon et al. 2015
	Border_Terrier	BoT_LU69	Shannon et al. 2015
	Border_Terrier	BoT_LU70	Shannon et al. 2015
	Border_Terrier	BoT_LU71	Shannon et al. 2015
	Border_Terrier	BoT_LU72	Shannon et al. 2015
	Border_Terrier	BoT_LU73	Shannon et al. 2015
	Border_Terrier	BoT_LU76	Shannon et al. 2015
	Border_Terrier	BoT_LU77	Shannon et al. 2015
	Border_Terrier	BoT_LU78	Shannon et al. 2015
	Border_Terrier	BoT_LU79	Shannon et al. 2015
	Border_Terrier	BoT_LU80	Shannon et al. 2015
	Border_Terrier	BoT_LU81	Shannon et al. 2015
	Border_Terrier	PFZ6D08	Shannon et al. 2015
	Border_Terrier	PFZ43C06	Shannon et al. 2015
	Borzoi	PFZ4C03	Shannon et al. 2015
	Borzoi	PFZ4D03	Shannon et al. 2015
	Borzoi	PFZ4E03	Shannon et al. 2015
	Borzoi	PFZ4F03	Shannon et al. 2015
	Borzoi	PFZ4G05	Shannon et al. 2015
	Borzoi	PFZ4H05	Shannon et al. 2015
	Borzoi	PFZ5D08	Shannon et al. 2015
	Borzoi	PFZ5E10	Shannon et al. 2015
	Borzoi	PFZ5F10	Shannon et al. 2015
	Borzoi	PFZ5H01	Shannon et al. 2015
	Borzoi	PFZ19A03	Shannon et al. 2015
	Borzoi	PFZ20H01	Shannon et al. 2015
	Boston_Terrier	PFZ10C10	Shannon et al. 2015
	Boston_Terrier	PFZ10D12	Shannon et al. 2015
	Boston_Terrier	PFZ10H09	Shannon et al. 2015
	Boston_Terrier	PFZ10H10	Shannon et al. 2015
	Boston_Terrier	PFZ10H12	Shannon et al. 2015
	Boston_Terrier	PFZ11B06	Shannon et al. 2015
	Boston_Terrier	PFZ11E02	Shannon et al. 2015
	Boston_Terrier	PFZ11F03	Shannon et al. 2015
	Boston_Terrier	PFZ11F04	Shannon et al. 2015
	Boston_Terrier	PFZ14G06	Shannon et al. 2015
	Boston_Terrier	PFZ21C07	Shannon et al. 2015
	Boston_Terrier	PFZ33A06	Shannon et al. 2015
	Boston_Terrier	PFZ33A07	Shannon et al. 2015
	Boston_Terrier	PFZ33D05	Shannon et al. 2015
	Boston_Terrier	PFZ33G05	Shannon et al. 2015
	Boston_Terrier	PFZ34A08	Shannon et al. 2015
	Boston_Terrier	PFZ37D09	Shannon et al. 2015
	Boston_Terrier	PFZ40D04	Shannon et al. 2015
	Boston_Terrier	PFZ43G06	Shannon et al. 2015
	Boston_Terrier	PFZ44H11	Shannon et al. 2015
	Bouvier_Des_Flandres	PFZ34B06	Shannon et al. 2015
	Bouvier_Des_Flandres	PFZ34C06	Shannon et al. 2015
	Bouvier_Des_Flandres	PFZ34E01	Shannon et al. 2015
	Bouvier_Des_Flandres	PFZ34F01	Shannon et al. 2015
	Bouvier_Des_Flandres	PFZ34G01	Shannon et al. 2015
	Bouvier_Des_Flandres	PFZ35D03	Shannon et al. 2015
	Bouvier_Des_Flandres	PFZ35D07	Shannon et al. 2015
	Bouvier_Des_Flandres	PFZ35E04	Shannon et al. 2015
	Boxer	ACL_V6802	Shannon et al. 2015
	Boxer	Box_LU129	Shannon et al. 2015
	Boxer	PFZ23A11	Shannon et al. 2015
	Boxer	PFZ23B11	Shannon et al. 2015
	Boxer	PFZ23E09	Shannon et al. 2015
	Boxer	PFZ23F10	Shannon et al. 2015
	Boxer	PFZ23G11	Shannon et al. 2015
	Boxer	PFZ24A11	Shannon et al. 2015
	Boxer	PFZ24E10	Shannon et al. 2015
	Boxer	PFZ33C06	Shannon et al. 2015
	Boxer	PFZ33F06	Shannon et al. 2015
	Boxer	PFZ33F07	Shannon et al. 2015
	Boxer	PFZ34A05	Shannon et al. 2015
	Boxer	PFZ34C10	Shannon et al. 2015
	Boxer	PFZ36F06	Shannon et al. 2015
	Boxer	PFZ37F12	Shannon et al. 2015
	Boxer	PFZ40H04	Shannon et al. 2015
	Boxer	PFZ41D04	Shannon et al. 2015
	Boxer	PFZ42A02	Shannon et al. 2015
	Boxer	PFZ42D05	Shannon et al. 2015
	Brittany_Spaniel	BrS_GT76	Shannon et al. 2015
	Brittany_Spaniel	BrS_GT77	Shannon et al. 2015
	Brittany_Spaniel	BrS_GT78	Shannon et al. 2015
	Brittany_Spaniel	BrS_GT79	Shannon et al. 2015
	Brittany_Spaniel	BrS_GT80	Shannon et al. 2015
	Brittany_Spaniel	BrS_GT81	Shannon et al. 2015
	Brittany_Spaniel	BrS_GT82	Shannon et al. 2015
	Brittany_Spaniel	BrS_GT83	Shannon et al. 2015
	Brittany_Spaniel	BrS_GT84	Shannon et al. 2015
	Brittany_Spaniel	BrS_GT85	Shannon et al. 2015
	Brittany_Spaniel	BrS_GT86	Shannon et al. 2015
	Brittany_Spaniel	BrS_GT87	Shannon et al. 2015
	Brittany_Spaniel	PFZ10A02	Shannon et al. 2015
	Brittany_Spaniel	PFZ14A08	Shannon et al. 2015
	Brittany_Spaniel	PFZ15E02	Shannon et al. 2015
	Brittany_Spaniel	PFZ18F02	Shannon et al. 2015
	Brittany_Spaniel	PFZ18H04	Shannon et al. 2015
	Brittany_Spaniel	PFZ19F01	Shannon et al. 2015
	Brittany_Spaniel	PFZ42B03	Shannon et al. 2015
	Bulgarian_Shepherd_dog	KARA_38588	Coutinho-Lima et al. 2024
	Bulgarian_Shepherd_dog	KARA_38589	Coutinho-Lima et al. 2024
	Bulgarian_Shepherd_dog	KARA_38590	Coutinho-Lima et al. 2024
	Bulgarian_Shepherd_dog	KARA_38593	Coutinho-Lima et al. 2024
	Bulgarian_Shepherd_dog	KARA_38637	Coutinho-Lima et al. 2024
	Bulgarian_Shepherd_dog	KARA_38657	Coutinho-Lima et al. 2024
	Bulgarian_Shepherd_dog	KARA_38660	Coutinho-Lima et al. 2024
	Bulgarian_Shepherd_dog	KARA_38662	Coutinho-Lima et al. 2024
	Bull_Terrier	LAD006	Shannon et al. 2015
	Bull_Terrier	PFZ16G11	Shannon et al. 2015
	Bull_Terrier	PFZ17A05	Shannon et al. 2015
	Bullmastiff	PFZ13F12	Shannon et al. 2015
	Bullmastiff	PFZ14D12	Shannon et al. 2015
	Bullmastiff	PFZ14F11	Shannon et al. 2015
	Bullmastiff	PFZ15B12	Shannon et al. 2015
	Bullmastiff	PFZ15C08	Shannon et al. 2015
	Bullmastiff	PFZ15E01	Shannon et al. 2015
	Bullmastiff	PFZ15E09	Shannon et al. 2015
	Bullmastiff	PFZ15F09	Shannon et al. 2015
	Bullmastiff	PFZ15H02	Shannon et al. 2015
	Bullmastiff	PFZ22A08	Shannon et al. 2015
	Bullmastiff	PFZ22D07	Shannon et al. 2015
	Cairn_Terrier	B2-Margo-CT	Shannon et al. 2015
	Cairn_Terrier	Beau-Hutchinson-CT	Shannon et al. 2015
	Cairn_Terrier	C2-Whitney-CT	Shannon et al. 2015
	Cairn_Terrier	D3-Meg-Hulbert-CT	Shannon et al. 2015
	Cairn_Terrier	Elle-Marcum-CT	Shannon et al. 2015
	Cairn_Terrier	F2-Bailey-Laurisden-CT	Shannon et al. 2015
	Cairn_Terrier	F5-Cowboy-Marcum-CT	Shannon et al. 2015
	Cairn_Terrier	G5-Reddi-Batement-CT	Shannon et al. 2015
	Cairn_Terrier	H1-McKenzie-CT	Shannon et al. 2015
	Cairn_Terrier	Hunter-Mucci-CT	Shannon et al. 2015
	Cairn_Terrier	Maizie-Patzman-CT	Shannon et al. 2015
	Cairn_Terrier	Peerie-CT	Shannon et al. 2015
	Cairn_Terrier	PFZ10E02	Shannon et al. 2015
	Cairn_Terrier	PFZ10E12	Shannon et al. 2015
	Cairn_Terrier	PFZ33E04	Shannon et al. 2015
	Cairn_Terrier	PFZ33F03	Shannon et al. 2015
	Cairn_Terrier	Rowan-CT	Shannon et al. 2015
	Cairn_Terrier	SamAdams-Hulseth-CT	Shannon et al. 2015
	Cairn_Terrier	Sydney-Stamps-CT	Shannon et al. 2015
	Cairn_Terrier	Webster-Stamps-CT	Shannon et al. 2015
	Canaan_dog	Holly	Shannon et al. 2015
	Canaan_dog	Janey	Shannon et al. 2015
	Canaan_dog	Lilo	Shannon et al. 2015
	Canaan_dog	Lyla	Shannon et al. 2015
	Canaan_dog	Maccabre	Shannon et al. 2015
	Canaan_dog	Peter	Shannon et al. 2015
	Canaan_dog	PFZ28C02	Shannon et al. 2015
	Canaan_dog	Sunny	Shannon et al. 2015
	Canaan_dog	Zik	Shannon et al. 2015
	Canaan_dog	Ziva	Shannon et al. 2015
	Cane_Corso	PFZ14B11	Shannon et al. 2015
	Cane_Corso	PFZ14C09	Shannon et al. 2015
	Cane_Corso	PFZ15B09	Shannon et al. 2015
	Cane_Corso	PFZ15D04	Shannon et al. 2015
	Cane_Corso	PFZ15F02	Shannon et al. 2015
	Cane_Corso	PFZ15H07	Shannon et al. 2015
	Cane_Corso	PFZ42B04	Shannon et al. 2015
	Cane_Corso	PFZ42C04	Shannon et al. 2015
	Cane_Corso	PFZ42H05	Shannon et al. 2015
	Cardigan_Welsh_Corgi	PFZ6B10	Shannon et al. 2015
	Cardigan_Welsh_Corgi	PFZ8F02	Shannon et al. 2015
	Cardigan_Welsh_Corgi	PFZ35D06	Shannon et al. 2015
	Cardigan_Welsh_Corgi	PFZ35F02	Shannon et al. 2015
	Carolina_dog	PFZ1A03	Shannon et al. 2015
	Carolina_dog	PFZ34C08	Shannon et al. 2015
	Carolina_dog	PFZ34D08	Shannon et al. 2015
	Carolina_dog	PFZ34F08	Shannon et al. 2015
	Castro_Laboreiro_dog	CALA_CL008	Coutinho-Lima et al. 2024
	Castro_Laboreiro_dog	CALA_CL018	Coutinho-Lima et al. 2024
	Castro_Laboreiro_dog	CALA_CL324	Coutinho-Lima et al. 2024
	Castro_Laboreiro_dog	CALA_CL709	Coutinho-Lima et al. 2024
	Catahoula_Leopard_dog	Li86	Shannon et al. 2015
	Catahoula_Leopard_dog	PFZ33G01	Shannon et al. 2015
	Catahoula_Leopard_dog	PFZ34D01	Shannon et al. 2015
	Catahoula_Leopard_dog	PFZ34F04	Shannon et al. 2015
	Cavalier_King_Charles_Spaniel	CKC_LU137	Shannon et al. 2015
	Cavalier_King_Charles_Spaniel	CKC_LU138	Shannon et al. 2015
	Cavalier_King_Charles_Spaniel	PFZ6G02	Shannon et al. 2015
	Cavalier_King_Charles_Spaniel	PFZ9C02	Shannon et al. 2015
	Cavalier_King_Charles_Spaniel	PFZ31B01	Shannon et al. 2015
	Cavalier_King_Charles_Spaniel	PFZ31B02	Shannon et al. 2015
	Cavalier_King_Charles_Spaniel	PFZ31B03	Shannon et al. 2015
	Cavalier_King_Charles_Spaniel	PFZ31C01	Shannon et al. 2015
	Cavalier_King_Charles_Spaniel	PFZ31D01	Shannon et al. 2015
	Cavalier_King_Charles_Spaniel	PFZ31E03	Shannon et al. 2015
	Cavalier_King_Charles_Spaniel	PFZ31G03	Shannon et al. 2015
	Cavalier_King_Charles_Spaniel	PFZ31H02	Shannon et al. 2015
	Cavalier_King_Charles_Spaniel	PFZ31H03	Shannon et al. 2015
	Cavalier_King_Charles_Spaniel	PFZ32D04	Shannon et al. 2015
	Cavalier_King_Charles_Spaniel	PFZ32E04	Shannon et al. 2015
	Cavalier_King_Charles_Spaniel	PFZ32G04	Shannon et al. 2015
	Cavalier_King_Charles_Spaniel	PFZ32G05	Shannon et al. 2015
	Cavalier_King_Charles_Spaniel	PFZ32H03	Shannon et al. 2015
	Cavalier_King_Charles_Spaniel	PFZ33F01	Shannon et al. 2015
	Cavalier_King_Charles_Spaniel	PFZ36B10	Shannon et al. 2015
	Chesapeake_Bay_Retriever	PFZ10F10	Shannon et al. 2015
	Chesapeake_Bay_Retriever	PFZ11A07	Shannon et al. 2015
	Chesapeake_Bay_Retriever	PFZ11B07	Shannon et al. 2015
	Chesapeake_Bay_Retriever	PFZ11B11	Shannon et al. 2015
	Chesapeake_Bay_Retriever	PFZ11C07	Shannon et al. 2015
	Chesapeake_Bay_Retriever	PFZ11D11	Shannon et al. 2015
	Chesapeake_Bay_Retriever	PFZ11E09	Shannon et al. 2015
	Chesapeake_Bay_Retriever	PFZ11F07	Shannon et al. 2015
	Chesapeake_Bay_Retriever	PFZ11F11	Shannon et al. 2015
	Chesapeake_Bay_Retriever	PFZ11H05	Shannon et al. 2015
	Chihuahua	PFZ10A11	Shannon et al. 2015
	Chihuahua	PFZ10B10	Shannon et al. 2015
	Chihuahua	PFZ10C03	Shannon et al. 2015
	Chihuahua	PFZ10D03	Shannon et al. 2015
	Chihuahua	PFZ10E03	Shannon et al. 2015
	Chihuahua	PFZ10F03	Shannon et al. 2015
	Chihuahua	PFZ10F12	Shannon et al. 2015
	Chihuahua	PFZ10G03	Shannon et al. 2015
	Chihuahua	PFZ11E06	Shannon et al. 2015
	Chihuahua	PFZ11H06	Shannon et al. 2015
	Chihuahua	PFZ14G08	Shannon et al. 2015
	Chihuahua	PFZ15A05	Shannon et al. 2015
	Chihuahua	PFZ35G01	Shannon et al. 2015
	Chihuahua	PFZ43E11	Shannon et al. 2015
	Chinese_country_dog	C_CRD1	Yang et al. 2019
	Chinese_country_dog	C_CRD3	Yang et al. 2019
	Chinese_country_dog	C_CRD4	Yang et al. 2019
	Chinese_country_dog	C_CRD6	Yang et al. 2019
	Chinese_country_dog	C_CRD7	Yang et al. 2019
	Chinese_country_dog	C_CRD8	Yang et al. 2019
	Chinese_country_dog	C_CRD9	Yang et al. 2019
	Chinese_country_dog	C_CRD10	Yang et al. 2019
	Chinese_country_dog	C_CRD12	Yang et al. 2019
	Chinese_Crested	PFZ4A01	Shannon et al. 2015
	Chinese_Crested	PFZ4B01	Shannon et al. 2015
	Chinese_Crested	PFZ4C01	Shannon et al. 2015
	Chinese_Crested	PFZ4D01	Shannon et al. 2015
	Chinese_Crested	PFZ4H01	Shannon et al. 2015
	Chinese_Crested	PFZ5A12	Shannon et al. 2015
	Chinese_Crested	PFZ5B12	Shannon et al. 2015
	Chinese_Crested	PFZ5C12	Shannon et al. 2015
	Chinese_Crested	PFZ5F09	Shannon et al. 2015
	Chinese_Crested	PFZ5G11	Shannon et al. 2015
	Chinese_Crested	PFZ5H11	Shannon et al. 2015
	Chinese_Crested	PFZ6C01	Shannon et al. 2015
	Chinese_Crested	PFZ25D09	Shannon et al. 2015
	Chow_Chow	PFZ13B09	Shannon et al. 2015
	Chow_Chow	PFZ13D12	Shannon et al. 2015
	Chow_Chow	PFZ15D07	Shannon et al. 2015
	Chow_Chow	PFZ15F06	Shannon et al. 2015
	Chow_Chow	PFZ42D09	Shannon et al. 2015
	Chow_Chow	PFZ42E09	Shannon et al. 2015
	Chuandong_hound	C_CDH1	Yang et al. 2019
	Chuandong_hound	C_CDH3	Yang et al. 2019
	Chuandong_hound	C_CDH4	Yang et al. 2019
	Chuandong_hound	C_CDH5	Yang et al. 2019
	Chuandong_hound	C_CDH6	Yang et al. 2019
	Chuandong_hound	C_CDH7	Yang et al. 2019
	Chuandong_hound	C_CDH8	Yang et al. 2019
	Chuandong_hound	C_CDH9	Yang et al. 2019
	Chuandong_hound	C_CDH10	Yang et al. 2019
	Chuandong_hound	C_CDH11	Yang et al. 2019
	Chuandong_hound	C_CDH12	Yang et al. 2019
	Cocker_Spaniel	PFZ14D04	Shannon et al. 2015
	Cocker_Spaniel	PFZ14E10	Shannon et al. 2015
	Cocker_Spaniel	PFZ15C04	Shannon et al. 2015
	Cocker_Spaniel	PFZ31E01	Shannon et al. 2015
	Cocker_Spaniel	PFZ32C01	Shannon et al. 2015
	Cocker_Spaniel	PFZ32C03	Shannon et al. 2015
	Cocker_Spaniel	PFZ32D03	Shannon et al. 2015
	Cocker_Spaniel	PFZ32E05	Shannon et al. 2015
	Cocker_Spaniel	PFZ32G02	Shannon et al. 2015
	Cocker_Spaniel	PFZ32H01	Shannon et al. 2015
	Cocker_Spaniel	PFZ33A04	Shannon et al. 2015
	Cocker_Spaniel	PFZ33C02	Shannon et al. 2015
	Cocker_Spaniel	PFZ33F05	Shannon et al. 2015
	Cocker_Spaniel	PFZ34E08	Shannon et al. 2015
	Cocker_Spaniel	PFZ34G05	Shannon et al. 2015
	Cocker_Spaniel	PFZ38D08	Shannon et al. 2015
	Cocker_Spaniel	PFZ42F08	Shannon et al. 2015
	Cocker_Spaniel	PFZ42G09	Shannon et al. 2015
	Cocker_Spaniel	PFZ43H11	Shannon et al. 2015
	Collie	PFZ10B11	Shannon et al. 2015
	Collie	PFZ10B12	Shannon et al. 2015
	Collie	PFZ10G10	Shannon et al. 2015
	Collie	PFZ10H11	Shannon et al. 2015
	Collie	PFZ11D05	Shannon et al. 2015
	Collie	PFZ11G05	Shannon et al. 2015
	Collie	PFZ11G10	Shannon et al. 2015
	Croatian_Shepherd	HR2	Shannon et al. 2015
	Croatian_Shepherd	HR6	Shannon et al. 2015
	Croatian_Shepherd	HR12	Shannon et al. 2015
	Dachshund	Dac_GT120	Shannon et al. 2015
	Dachshund	PFZ14A11	Shannon et al. 2015
	Dachshund	PFZ14B02	Shannon et al. 2015
	Dachshund	PFZ14E01	Shannon et al. 2015
	Dachshund	PFZ14E04	Shannon et al. 2015
	Dachshund	PFZ14F10	Shannon et al. 2015
	Dachshund	PFZ14H04	Shannon et al. 2015
	Dachshund	PFZ32A06	Shannon et al. 2015
	Dachshund	PFZ32B05	Shannon et al. 2015
	Dachshund	PFZ32C10	Shannon et al. 2015
	Dachshund	PFZ32D02	Shannon et al. 2015
	Dachshund	PFZ32D07	Shannon et al. 2015
	Dachshund	PFZ32E06	Shannon et al. 2015
	Dachshund	PFZ32H06	Shannon et al. 2015
	Dachshund	PFZ33B01	Shannon et al. 2015
	Dachshund	PFZ33E06	Shannon et al. 2015
	Dachshund	PFZ42F10	Shannon et al. 2015
	Dachshund	PFZ43A02	Shannon et al. 2015
	Dachshund	PFZ43C01	Shannon et al. 2015
	Dachshund	PFZ43G01	Shannon et al. 2015
	Dalmatian	Dal_GT122	Shannon et al. 2015
	Dalmatian	Dal_GT123	Shannon et al. 2015
	Dalmatian	Dal_GT124	Shannon et al. 2015
	Dalmatian	Dal_GT125	Shannon et al. 2015
	Dalmatian	Dal_GT126	Shannon et al. 2015
	Dalmatian	Dal_GT127	Shannon et al. 2015
	Dalmatian	PFZ4A06	Shannon et al. 2015
	Dalmatian	PFZ4C09	Shannon et al. 2015
	Dalmatian	PFZ5F08	Shannon et al. 2015
	Dalmatian	PFZ5G10	Shannon et al. 2015
	Dalmatian	PFZ5H10	Shannon et al. 2015
	Dalmatian	PFZ16F11	Shannon et al. 2015
	Dalmatian	PFZ16G06	Shannon et al. 2015
	Dalmatian	PFZ16G12	Shannon et al. 2015
	Dalmatian	PFZ17B09	Shannon et al. 2015
	Dalmatian	PFZ17E09	Shannon et al. 2015
	Dalmatian	PFZ17G03	Shannon et al. 2015
	Dalmatian	PFZ17H08	Shannon et al. 2015
	Doberman_Pinscher	Dob_LU150	Shannon et al. 2015
	Doberman_Pinscher	Dob_LU154	Shannon et al. 2015
	Doberman_Pinscher	Dob_LU157	Shannon et al. 2015
	Doberman_Pinscher	Dob_LU159	Shannon et al. 2015
	Doberman_Pinscher	Dob_LU166	Shannon et al. 2015
	Doberman_Pinscher	Dob_LU168	Shannon et al. 2015
	Doberman_Pinscher	Dob_LU169	Shannon et al. 2015
	Doberman_Pinscher	Dob_LU172	Shannon et al. 2015
	Doberman_Pinscher	PFZ13G10	Shannon et al. 2015
	Doberman_Pinscher	PFZ38C06	Shannon et al. 2015
	Doberman_Pinscher	PFZ38D07	Shannon et al. 2015
	Doberman_Pinscher	PFZ38E03	Shannon et al. 2015
	Doberman_Pinscher	PFZ38E07	Shannon et al. 2015
	Doberman_Pinscher	PFZ38E08	Shannon et al. 2015
	Doberman_Pinscher	PFZ38H06	Shannon et al. 2015
	Doberman_Pinscher	PFZ38H08	Shannon et al. 2015
	Doberman_Pinscher	PFZ43D03	Shannon et al. 2015
	Doberman_Pinscher	PFZ43D08	Shannon et al. 2015
	Doberman_Pinscher	PFZ44C02	Shannon et al. 2015
	Doberman_Pinscher	PFZ44C04	Shannon et al. 2015
	Dogue_De_Bordeaux	PFZ13A11	Shannon et al. 2015
	Dogue_De_Bordeaux	PFZ13B11	Shannon et al. 2015
	Dogue_De_Bordeaux	PFZ13D11	Shannon et al. 2015
	Elkhound	Elk_GT128	Shannon et al. 2015
	Elkhound	Elk_GT129	Shannon et al. 2015
	Elkhound	Elk_GT130	Shannon et al. 2015
	Elkhound	Elk_GT131	Shannon et al. 2015
	Elkhound	Elk_GT132	Shannon et al. 2015
	Elkhound	Elk_GT133	Shannon et al. 2015
	Elkhound	Elk_GT134	Shannon et al. 2015
	Elkhound	Elk_GT135	Shannon et al. 2015
	Elkhound	Elk_GT136	Shannon et al. 2015
	Elkhound	Elk_GT137	Shannon et al. 2015
	Elkhound	Elk_GT138	Shannon et al. 2015
	Elkhound	Elk_GT139	Shannon et al. 2015
	English_Bulldog	EBD_GT148	Shannon et al. 2015
	English_Bulldog	EBD_GT149	Shannon et al. 2015
	English_Bulldog	EBD_GT150	Shannon et al. 2015
	English_Bulldog	EBD_GT152	Shannon et al. 2015
	English_Bulldog	EBD_GT153	Shannon et al. 2015
	English_Bulldog	EBD_GT154	Shannon et al. 2015
	English_Bulldog	EBD_GT155	Shannon et al. 2015
	English_Bulldog	EBD_GT156	Shannon et al. 2015
	English_Bulldog	EBD_GT157	Shannon et al. 2015
	English_Bulldog	PFZ10A12	Shannon et al. 2015
	English_Bulldog	PFZ10D11	Shannon et al. 2015
	English_Bulldog	PFZ11A12	Shannon et al. 2015
	English_Bulldog	PFZ11C12	Shannon et al. 2015
	English_Bulldog	PFZ11D06	Shannon et al. 2015
	English_Bulldog	PFZ11E03	Shannon et al. 2015
	English_Bulldog	PFZ11E04	Shannon et al. 2015
	English_Bulldog	PFZ11F06	Shannon et al. 2015
	English_Bulldog	PFZ14B06	Shannon et al. 2015
	English_Bulldog	PFZ34G06	Shannon et al. 2015
	English_Bulldog	EBD_GT160	Yang et al. 2019
	English_Cocker_Spaniel	CoS_GT93	Shannon et al. 2015
	English_Cocker_Spaniel	CoS_GT95	Shannon et al. 2015
	English_Cocker_Spaniel	CoS_GT97	Shannon et al. 2015
	English_Cocker_Spaniel	CoS_GT99	Shannon et al. 2015
	English_Cocker_Spaniel	CoS_GT100	Shannon et al. 2015
	English_Cocker_Spaniel	CoS_GT101	Shannon et al. 2015
	English_Cocker_Spaniel	CoS_GT102	Shannon et al. 2015
	English_Cocker_Spaniel	CoS_GT103	Shannon et al. 2015
	English_Cocker_Spaniel	CoS_GT104	Shannon et al. 2015
	English_Cocker_Spaniel	PFZ10B04	Shannon et al. 2015
	English_Cocker_Spaniel	PFZ10C04	Shannon et al. 2015
	English_Cocker_Spaniel	PFZ10D04	Shannon et al. 2015
	English_Cocker_Spaniel	PFZ10G12	Shannon et al. 2015
	English_Cocker_Spaniel	PFZ11A02	Shannon et al. 2015
	English_Cocker_Spaniel	PFZ11B10	Shannon et al. 2015
	English_Cocker_Spaniel	PFZ11F02	Shannon et al. 2015
	English_Cocker_Spaniel	PFZ11G02	Shannon et al. 2015
	English_Cocker_Spaniel	PFZ11H01	Shannon et al. 2015
	English_Cocker_Spaniel	PFZ11H02	Shannon et al. 2015
	English_Cocker_Spaniel	PFZ37G08	Shannon et al. 2015
	English_Setter	ESt_GT161	Shannon et al. 2015
	English_Setter	ESt_GT162	Shannon et al. 2015
	English_Setter	ESt_GT163	Shannon et al. 2015
	English_Setter	ESt_GT166	Shannon et al. 2015
	English_Setter	ESt_GT167	Shannon et al. 2015
	English_Setter	ESt_GT168	Shannon et al. 2015
	English_Setter	ESt_GT170	Shannon et al. 2015
	English_Setter	ESt_GT171	Shannon et al. 2015
	English_Setter	ESt_GT172	Shannon et al. 2015
	English_Setter	PFZ14C10	Shannon et al. 2015
	English_Setter	PFZ14D05	Shannon et al. 2015
	English_Setter	PFZ14D07	Shannon et al. 2015
	English_Setter	PFZ14E02	Shannon et al. 2015
	English_Setter	PFZ15C01	Shannon et al. 2015
	English_Setter	PFZ15F05	Shannon et al. 2015
	English_Setter	PFZ20E12	Shannon et al. 2015
	English_Setter	PFZ22A11	Shannon et al. 2015
	English_Setter	PFZ22C11	Shannon et al. 2015
	English_Setter	PFZ22G09	Shannon et al. 2015
	English_Setter	PFZ22H12	Shannon et al. 2015
	English_Springer_Spaniel	PFZ18D05	Shannon et al. 2015
	English_Springer_Spaniel	PFZ18E05	Shannon et al. 2015
	English_Springer_Spaniel	PFZ18E11	Shannon et al. 2015
	English_Springer_Spaniel	PFZ18G06	Shannon et al. 2015
	English_Springer_Spaniel	PFZ18G10	Shannon et al. 2015
	English_Springer_Spaniel	PFZ18H05	Shannon et al. 2015
	English_Springer_Spaniel	PFZ19A08	Shannon et al. 2015
	English_Springer_Spaniel	PFZ19B04	Shannon et al. 2015
	English_Springer_Spaniel	PFZ19C04	Shannon et al. 2015
	English_Springer_Spaniel	PFZ19C06	Shannon et al. 2015
	English_Springer_Spaniel	PFZ19C07	Shannon et al. 2015
	English_Springer_Spaniel	PFZ19D05	Shannon et al. 2015
	English_Springer_Spaniel	PFZ19D06	Shannon et al. 2015
	English_Springer_Spaniel	PFZ19D07	Shannon et al. 2015
	English_Springer_Spaniel	PFZ19F03	Shannon et al. 2015
	English_Springer_Spaniel	PFZ19G04	Shannon et al. 2015
	English_Springer_Spaniel	PFZ19H03	Shannon et al. 2015
	English_Springer_Spaniel	PFZ36D10	Shannon et al. 2015
	English_Springer_Spaniel	PFZ43C03	Shannon et al. 2015
	English_Springer_Spaniel	PFZ44B09	Shannon et al. 2015
	Estrela_Mountain_dog	ESMO_EM005	Coutinho-Lima et al. 2024
	Estrela_Mountain_dog	ESMO_EM023	Coutinho-Lima et al. 2024
	Estrela_Mountain_dog	ESMO_EM024	Coutinho-Lima et al. 2024
	Estrela_Mountain_dog	ESMO_EM033	Coutinho-Lima et al. 2024
	Estrela_Mountain_dog	ESMO_EM034	Coutinho-Lima et al. 2024
	Estrela_Mountain_dog	ESMO_EM035	Coutinho-Lima et al. 2024
	Estrela_Mountain_dog	ESMO_EM036	Coutinho-Lima et al. 2024
	Estrela_Mountain_dog	ESMO_EM038	Coutinho-Lima et al. 2024
	Estrela_Mountain_dog	ESMO_EM043	Coutinho-Lima et al. 2024
	Estrela_Mountain_dog	ESMO_EM045	Coutinho-Lima et al. 2024
	Estrela_Mountain_dog	ESMO_EM056	Coutinho-Lima et al. 2024
	Estrela_Mountain_dog	ESMO_EM057	Coutinho-Lima et al. 2024
	Estrela_Mountain_dog	ESMO_EM058	Coutinho-Lima et al. 2024
	Estrela_Mountain_dog	ESMO_EM062	Coutinho-Lima et al. 2024
	Eurasier	Eur_GT175	Shannon et al. 2015
	Eurasier	Eur_GT176	Shannon et al. 2015
	Eurasier	Eur_GT177	Shannon et al. 2015
	Eurasier	Eur_GT178	Shannon et al. 2015
	Eurasier	Eur_GT179	Shannon et al. 2015
	Eurasier	Eur_GT180	Shannon et al. 2015
	Eurasier	Eur_GT181	Shannon et al. 2015
	Eurasier	Eur_GT182	Shannon et al. 2015
	Eurasier	Eur_GT183	Shannon et al. 2015
	Eurasier	Eur_GT184	Shannon et al. 2015
	Finnish_Spitz	FSp_GT185	Shannon et al. 2015
	Finnish_Spitz	FSp_GT186	Shannon et al. 2015
	Finnish_Spitz	FSp_GT187	Shannon et al. 2015
	Finnish_Spitz	FSp_GT188	Shannon et al. 2015
	Finnish_Spitz	FSp_GT189	Shannon et al. 2015
	Finnish_Spitz	FSp_GT190	Shannon et al. 2015
	Finnish_Spitz	FSp_GT191	Shannon et al. 2015
	Finnish_Spitz	FSp_GT192	Shannon et al. 2015
	Finnish_Spitz	FSp_GT193	Shannon et al. 2015
	Finnish_Spitz	FSp_GT194	Shannon et al. 2015
	Finnish_Spitz	FSp_GT195	Shannon et al. 2015
	Finnish_Spitz	FSp_GT196	Shannon et al. 2015
	Flat_Coated_Retriever	PFZ15B05	Shannon et al. 2015
	Flat_Coated_Retriever	PFZ15E03	Shannon et al. 2015
	Flat_Coated_Retriever	PFZ42B06	Shannon et al. 2015
	Flat_Coated_Retriever	PFZ42E05	Shannon et al. 2015
	Fox_Terrier_Wire	PFZ12D05	Shannon et al. 2015
	Fox_Terrier_Wire	PFZ12E06	Shannon et al. 2015
	Fox_Terrier_Wire	PFZ12F05	Shannon et al. 2015
	Fox_Terrier_Wire	PFZ13E08	Shannon et al. 2015
	Fox_Terrier_Wire	PFZ13F10	Shannon et al. 2015
	Fox_Terrier_Wire	PFZ13G08	Shannon et al. 2015
	Fox_Terrier_Wire	PFZ15G05	Shannon et al. 2015
	Fox_Terrier_Wire	PFZ18A04	Shannon et al. 2015
	Fox_Terrier_Wire	PFZ18C09	Shannon et al. 2015
	Fox_Terrier_Wire	PFZ18F09	Shannon et al. 2015
	free_ranging_dog	6723	Shannon et al. 2015
	free_ranging_dog	PFZ25D02	Shannon et al. 2015
	free_ranging_dog	PFZ26E10	Shannon et al. 2015
	free_ranging_dog	PFZ31G04	Shannon et al. 2015
	French_Bulldog	PFZ10E04	Shannon et al. 2015
	French_Bulldog	PFZ10F04	Shannon et al. 2015
	French_Bulldog	PFZ18F11	Shannon et al. 2015
	French_Bulldog	PFZ19D09	Shannon et al. 2015
	French_Bulldog	PFZ23C12	Shannon et al. 2015
	French_Bulldog	PFZ23F08	Shannon et al. 2015
	French_Bulldog	PFZ23F11	Shannon et al. 2015
	French_Bulldog	PFZ23H10	Shannon et al. 2015
	French_Bulldog	PFZ24A09	Shannon et al. 2015
	French_Bulldog	PFZ24B09	Shannon et al. 2015
	French_Bulldog	PFZ24B10	Shannon et al. 2015
	French_Bulldog	PFZ24D09	Shannon et al. 2015
	French_Bulldog	PFZ24D10	Shannon et al. 2015
	French_Bulldog	PFZ24F12	Shannon et al. 2015
	French_Bulldog	PFZ24G08	Shannon et al. 2015
	French_Bulldog	PFZ24G09	Shannon et al. 2015
	French_Bulldog	PFZ24H10	Shannon et al. 2015
	French_Bulldog	PFZ24H12	Shannon et al. 2015
	French_Bulldog	PFZ34H09	Shannon et al. 2015
	French_Bulldog	PFZ36D05	Shannon et al. 2015
	German_Shepherd	GSh_GT207	Shannon et al. 2015
	German_Shepherd	GSh_GT209	Shannon et al. 2015
	German_Shepherd	PFZ4A08	Shannon et al. 2015
	German_Shepherd	PFZ4B12	Shannon et al. 2015
	German_Shepherd	PFZ5A06	Shannon et al. 2015
	German_Shepherd	PFZ5H05	Shannon et al. 2015
	German_Shepherd	PFZ9D04	Shannon et al. 2015
	German_Shepherd	PFZ12A03	Shannon et al. 2015
	German_Shepherd	PFZ27H06	Shannon et al. 2015
	German_Shepherd	PFZ39B09	Shannon et al. 2015
	German_Shepherd	PFZ39B10	Shannon et al. 2015
	German_Shepherd	PFZ39B12	Shannon et al. 2015
	German_Shepherd	PFZ39D08	Shannon et al. 2015
	German_Shepherd	PFZ39F09	Shannon et al. 2015
	German_Shepherd	PFZ39G11	Shannon et al. 2015
	German_Shepherd	PFZ40A08	Shannon et al. 2015
	German_Shepherd	PFZ40G09	Shannon et al. 2015
	German_Shepherd	PFZ41C03	Shannon et al. 2015
	German_Shepherd	PFZ41E03	Shannon et al. 2015
	German_Shepherd	PFZ41G02	Shannon et al. 2015
	German_Shorthaired_Pointer	PFZ10A05	Shannon et al. 2015
	German_Shorthaired_Pointer	PFZ10D10	Shannon et al. 2015
	German_Shorthaired_Pointer	PFZ10G04	Shannon et al. 2015
	German_Shorthaired_Pointer	PFZ10H04	Shannon et al. 2015
	German_Shorthaired_Pointer	PFZ11B05	Shannon et al. 2015
	German_Shorthaired_Pointer	PFZ11B12	Shannon et al. 2015
	German_Shorthaired_Pointer	PFZ11C02	Shannon et al. 2015
	German_Shorthaired_Pointer	PFZ11C11	Shannon et al. 2015
	German_Shorthaired_Pointer	PFZ11D04	Shannon et al. 2015
	German_Shorthaired_Pointer	PFZ11E11	Shannon et al. 2015
	German_Shorthaired_Pointer	PFZ11E12	Shannon et al. 2015
	German_Shorthaired_Pointer	PFZ11F10	Shannon et al. 2015
	Giant_Schnauzer	PFZ10B05	Shannon et al. 2015
	Giant_Schnauzer	PFZ16E11	Shannon et al. 2015
	Giant_Schnauzer	PFZ16G09	Shannon et al. 2015
	Giant_Schnauzer	PFZ17E06	Shannon et al. 2015
	Giant_Schnauzer	PFZ17H02	Shannon et al. 2015
	Giant_Schnauzer	PFZ42F06	Shannon et al. 2015
	Golden_Retriever	PFZ4D04	Shannon et al. 2015
	Golden_Retriever	PFZ5D06	Shannon et al. 2015
	Golden_Retriever	PFZ7B03	Shannon et al. 2015
	Golden_Retriever	PFZ7B09	Shannon et al. 2015
	Golden_Retriever	PFZ7H04	Shannon et al. 2015
	Golden_Retriever	PFZ7H06	Shannon et al. 2015
	Golden_Retriever	PFZ8E03	Shannon et al. 2015
	Golden_Retriever	PFZ8E09	Shannon et al. 2015
	Golden_Retriever	PFZ8H07	Shannon et al. 2015
	Golden_Retriever	PFZ9F03	Shannon et al. 2015
	Golden_Retriever	PFZ20H02	Shannon et al. 2015
	Golden_Retriever	PFZ20H03	Shannon et al. 2015
	Golden_Retriever	PFZ25F01	Shannon et al. 2015
	Golden_Retriever	PFZ26H07	Shannon et al. 2015
	Golden_Retriever	PFZ32A09	Shannon et al. 2015
	Golden_Retriever	PFZ35A07	Shannon et al. 2015
	Golden_Retriever	PFZ36H11	Shannon et al. 2015
	Golden_Retriever	PFZ39A01	Shannon et al. 2015
	Golden_Retriever	PFZ39G05	Shannon et al. 2015
	Golden_Retriever	PFZ42G01	Shannon et al. 2015
	Gordon_Setter	GoS_LU615	Shannon et al. 2015
	Gordon_Setter	GoS_LU619	Shannon et al. 2015
	Gordon_Setter	GoS_LU625	Shannon et al. 2015
	Gordon_Setter	GoS_LU627	Shannon et al. 2015
	Gordon_Setter	GoS_LU635	Shannon et al. 2015
	Gordon_Setter	GoS_LU638	Shannon et al. 2015
	Gordon_Setter	GoS_LU639	Shannon et al. 2015
	Gordon_Setter	GoS_LU642	Shannon et al. 2015
	Gordon_Setter	GoS_LU644	Shannon et al. 2015
	Gordon_Setter	GoS_LU646	Shannon et al. 2015
	Gordon_Setter	GoS_LU647	Shannon et al. 2015
	Gordon_Setter	PFZ4E05	Shannon et al. 2015
	Gordon_Setter	PFZ5D09	Shannon et al. 2015
	Gordon_Setter	PFZ20F08	Shannon et al. 2015
	Gordon_Setter	PFZ20H08	Shannon et al. 2015
	Gordon_Setter	PFZ21B01	Shannon et al. 2015
	Gordon_Setter	PFZ21C01	Shannon et al. 2015
	Gordon_Setter	PFZ21D01	Shannon et al. 2015
	Gordon_Setter	PFZ21E01	Shannon et al. 2015
	Gordon_Setter	PFZ21F01	Shannon et al. 2015
	Gray_Wolf	C_AGW3	Yang et al. 2019
	Gray_Wolf	GRWF_L309	Coutinho-Lima et al. 2024
	Gray_Wolf	GRWF_L465	Coutinho-Lima et al. 2024
	Gray_Wolf	UCLA_Cr6	Shannon et al. 2015
	Gray_Wolf	UCLA_In3	Shannon et al. 2015
	Gray_Wolf	UCLA_Isr	Shannon et al. 2015
	Gray_Wolf	Wlf_19785	Shannon et al. 2015
	Gray_Wolf	Wlf_22799	Shannon et al. 2015
	Gray_Wolf	Wlf_22800	Shannon et al. 2015
	Gray_Wolf	Wlf_22803	Shannon et al. 2015
	Gray_Wolf	Wlf_22809	Shannon et al. 2015
	Gray_Wolf	Wlf_22810	Shannon et al. 2015
	Gray_Wolf	Wlf_LU1656	Shannon et al. 2015
	Gray_Wolf	Wlf_LU1657	Shannon et al. 2015
	Gray_Wolf	Wlf_LUb1	Shannon et al. 2015
	Gray_Wolf	Wlf_LUb3	Shannon et al. 2015
	Great_Dane	PFZ6A08	Shannon et al. 2015
	Great_Dane	PFZ6B02	Shannon et al. 2015
	Great_Dane	PFZ6C11	Shannon et al. 2015
	Great_Dane	PFZ6D11	Shannon et al. 2015
	Great_Dane	PFZ6E06	Shannon et al. 2015
	Great_Dane	PFZ6F03	Shannon et al. 2015
	Great_Dane	PFZ6F07	Shannon et al. 2015
	Great_Dane	PFZ6G05	Shannon et al. 2015
	Great_Dane	PFZ6H08	Shannon et al. 2015
	Great_Dane	PFZ9B02	Shannon et al. 2015
	Great_Dane	PFZ9E02	Shannon et al. 2015
	Great_Dane	PFZ9G02	Shannon et al. 2015
	Great_Dane	PFZ20A02	Shannon et al. 2015
	Great_Dane	PFZ20B01	Shannon et al. 2015
	Great_Dane	PFZ20B02	Shannon et al. 2015
	Great_Dane	PFZ20C03	Shannon et al. 2015
	Great_Dane	PFZ20D03	Shannon et al. 2015
	Great_Dane	PFZ20E02	Shannon et al. 2015
	Great_Pyrenees	PFZ10C05	Shannon et al. 2015
	Great_Pyrenees	PFZ10D05	Shannon et al. 2015
	Great_Pyrenees	PFZ15F11	Shannon et al. 2015
	Great_Pyrenees	PFZ16E06	Shannon et al. 2015
	Great_Pyrenees	PFZ16E07	Shannon et al. 2015
	Great_Pyrenees	PFZ16H02	Shannon et al. 2015
	Great_Pyrenees	PFZ17A09	Shannon et al. 2015
	Great_Pyrenees	PFZ17E07	Shannon et al. 2015
	Great_Pyrenees	PFZ17E11	Shannon et al. 2015
	Great_Pyrenees	PFZ35D11	Shannon et al. 2015
	Greater_Swiss_Mountain_dog	PFZ5C11	Shannon et al. 2015
	Greater_Swiss_Mountain_dog	PFZ16A01	Shannon et al. 2015
	Greater_Swiss_Mountain_dog	PFZ16H12	Shannon et al. 2015
	Greater_Swiss_Mountain_dog	PFZ17B03	Shannon et al. 2015
	Greater_Swiss_Mountain_dog	PFZ17D02	Shannon et al. 2015
	Greater_Swiss_Mountain_dog	PFZ17D09	Shannon et al. 2015
	Greenland_Sledge_dog	GSl_GT226	Shannon et al. 2015
	Greenland_Sledge_dog	GSl_GT228	Shannon et al. 2015
	Greenland_Sledge_dog	GSl_GT229	Shannon et al. 2015
	Greenland_Sledge_dog	GSl_GT230	Shannon et al. 2015
	Greenland_Sledge_dog	GSl_GT231	Shannon et al. 2015
	Greenland_Sledge_dog	GSl_GT233	Shannon et al. 2015
	Greenland_Sledge_dog	GSl_GT235	Shannon et al. 2015
	Greenland_Sledge_dog	GSl_GT236	Shannon et al. 2015
	Greenland_Sledge_dog	GSl_GT237	Shannon et al. 2015
	Greyhound	Gry_GT238	Shannon et al. 2015
	Greyhound	Gry_GT240	Shannon et al. 2015
	Greyhound	Gry_GT242	Shannon et al. 2015
	Greyhound	Gry_GT243	Shannon et al. 2015
	Greyhound	Gry_GT244	Shannon et al. 2015
	Greyhound	Gry_GT245	Shannon et al. 2015
	Greyhound	Gry_GT246	Shannon et al. 2015
	Greyhound	Gry_GT247	Shannon et al. 2015
	Greyhound	Gry_GT248	Shannon et al. 2015
	Greyhound	Gry_GT249	Shannon et al. 2015
	Greyhound	PFZ26E05	Shannon et al. 2015
	Greyhound	PFZ42A08	Shannon et al. 2015
	Greyhound	PFZ42F07	Shannon et al. 2015
	Greyhound	PFZ43F01	Shannon et al. 2015
	Guangxi_hound	C_GXH1	Yang et al. 2019
	Guangxi_hound	C_GXH2	Yang et al. 2019
	Guangxi_hound	C_GXH4	Yang et al. 2019
	Guangxi_hound	C_GXH5	Yang et al. 2019
	Guangxi_hound	C_GXH6	Yang et al. 2019
	Guangxi_hound	C_GXH7	Yang et al. 2019
	Guangxi_hound	C_GXH9	Yang et al. 2019
	Guangxi_hound	C_GXH10	Yang et al. 2019
	Guangxi_hound	C_GXH11	Yang et al. 2019
	Guangxi_hound	C_GXH12	Yang et al. 2019
	Havanese	PFZ12A10	Shannon et al. 2015
	Havanese	PFZ12B10	Shannon et al. 2015
	Havanese	PFZ12C09	Shannon et al. 2015
	Havanese	PFZ12F09	Shannon et al. 2015
	Havanese	PFZ12H09	Shannon et al. 2015
	Havanese	PFZ13A03	Shannon et al. 2015
	Havanese	PFZ13B03	Shannon et al. 2015
	Havanese	PFZ13C03	Shannon et al. 2015
	Havanese	PFZ13C04	Shannon et al. 2015
	Havanese	PFZ13D04	Shannon et al. 2015
	Havanese	PFZ13E04	Shannon et al. 2015
	Havanese	PFZ13F04	Shannon et al. 2015
	Havanese	PFZ13H03	Shannon et al. 2015
	Havanese	PFZ16H08	Shannon et al. 2015
	Havanese	PFZ17D08	Shannon et al. 2015
	Havanese	PFZ17G07	Shannon et al. 2015
	Havanese	PFZ28A04	Shannon et al. 2015
	Havanese	PFZ28D04	Shannon et al. 2015
	Havanese	PFZ37F05	Shannon et al. 2015
	Havanese	PFZ37G05	Shannon et al. 2015
	Hequ_Tibetan_mastiff	C_HTM2	Yang et al. 2019
	Hequ_Tibetan_mastiff	C_HTM4	Yang et al. 2019
	Hequ_Tibetan_mastiff	C_HTM5	Yang et al. 2019
	Hequ_Tibetan_mastiff	C_HTM7	Yang et al. 2019
	Irish_Setter	PFZ13A10	Shannon et al. 2015
	Irish_Setter	PFZ13H10	Shannon et al. 2015
	Irish_Setter	PFZ15A12	Shannon et al. 2015
	Irish_Setter	PFZ15B10	Shannon et al. 2015
	Irish_Setter	PFZ15E12	Shannon et al. 2015
	Irish_Setter	PFZ15F10	Shannon et al. 2015
	Irish_Setter	PFZ18G02	Shannon et al. 2015
	Irish_Setter	PFZ22C07	Shannon et al. 2015
	Irish_Setter	PFZ22E06	Shannon et al. 2015
	Irish_Setter	PFZ36C02	Shannon et al. 2015
	Irish_Wolfhound	IrW_LU1215	Shannon et al. 2015
	Irish_Wolfhound	PFZ21G11	Shannon et al. 2015
	Irish_Wolfhound	PFZ30A05	Shannon et al. 2015
	Irish_Wolfhound	PFZ30D11	Shannon et al. 2015
	Irish_Wolfhound	PFZ30F05	Shannon et al. 2015
	Irish_Wolfhound	PFZ30G12	Shannon et al. 2015
	Irish_Wolfhound	PFZ30H05	Shannon et al. 2015
	Irish_Wolfhound	PFZ30H12	Shannon et al. 2015
	Irish_Wolfhound	PFZ31C07	Shannon et al. 2015
	Irish_Wolfhound	PFZ31C09	Shannon et al. 2015
	Irish_Wolfhound	PFZ31D06	Shannon et al. 2015
	Irish_Wolfhound	PFZ31F11	Shannon et al. 2015
	Irish_Wolfhound	PFZ31F12	Shannon et al. 2015
	Irish_Wolfhound	PFZ31G06	Shannon et al. 2015
	Irish_Wolfhound	PFZ31H05	Shannon et al. 2015
	Irish_Wolfhound	PFZ32D11	Shannon et al. 2015
	Irish_Wolfhound	PFZ33C08	Shannon et al. 2015
	Irish_Wolfhound	PFZ33C10	Shannon et al. 2015
	Irish_Wolfhound	PFZ33D11	Shannon et al. 2015
	Irish_Wolfhound	PFZ33F09	Shannon et al. 2015
	Istrian_Shorthaired_Hound	HR21	Shannon et al. 2015
	Istrian_Shorthaired_Hound	HR27	Shannon et al. 2015
	Istrian_Shorthaired_Hound	HR84	Shannon et al. 2015
	Istrian_Shorthaired_Hound	PFZ2F02	Shannon et al. 2015
	Italian_Greyhound	PFZ10A06	Shannon et al. 2015
	Italian_Greyhound	PFZ10F05	Shannon et al. 2015
	Italian_Greyhound	PFZ10G05	Shannon et al. 2015
	Italian_Greyhound	PFZ10H05	Shannon et al. 2015
	Italian_Greyhound	PFZ42A06	Shannon et al. 2015
	Italian_Greyhound	PFZ42D04	Shannon et al. 2015
	Jack_Russell_Terrier	JRT_GT254	Shannon et al. 2015
	Jack_Russell_Terrier	JRT_GT258	Shannon et al. 2015
	Jack_Russell_Terrier	JRT_GT260	Shannon et al. 2015
	Jack_Russell_Terrier	JRT_GT261	Shannon et al. 2015
	Jack_Russell_Terrier	JRT_GT262	Shannon et al. 2015
	Jack_Russell_Terrier	JRT_GT263	Shannon et al. 2015
	Jack_Russell_Terrier	PFZ16B08	Shannon et al. 2015
	Jack_Russell_Terrier	PFZ16C10	Shannon et al. 2015
	Jack_Russell_Terrier	PFZ19D01	Shannon et al. 2015
	Jack_Russell_Terrier	PFZ33A05	Shannon et al. 2015
	Jack_Russell_Terrier	PFZ34B05	Shannon et al. 2015
	Jack_Russell_Terrier	PFZ34C09	Shannon et al. 2015
	Jack_Russell_Terrier	PFZ35B02	Shannon et al. 2015
	Jack_Russell_Terrier	PFZ42B08	Shannon et al. 2015
	Jack_Russell_Terrier	PFZ42H07	Shannon et al. 2015
	Jack_Russell_Terrier	PFZ43G10	Shannon et al. 2015
	Jack_Russell_Terrier	PFZ44G07	Shannon et al. 2015
	Jack_Russell_Terrier	PFZ44H05	Shannon et al. 2015
	Japanese_Chin	PFZ14F01	Shannon et al. 2015
	Japanese_Chin	PFZ14F02	Shannon et al. 2015
	Japanese_Chin	PFZ14F04	Shannon et al. 2015
	Kangal	ANAT_PA443	Coutinho-Lima et al. 2024
	Kangal	KANG_38573	Coutinho-Lima et al. 2024
	Kangal	KANG_38574	Coutinho-Lima et al. 2024
	Kangal	KANG_38649	Coutinho-Lima et al. 2024
	Kangal	KANG_38665	Coutinho-Lima et al. 2024
	Kazakh_Tazy	T57	Perfilyeva et al. 2023
	Kazakh_Tazy	T74	Perfilyeva et al. 2023
	Kazakh_Tazy	T59	Perfilyeva et al. 2023
	Kazakh_Tazy	T105	Perfilyeva et al. 2023
	Kazakh_Tazy	T107	Perfilyeva et al. 2023
	Kazakh_Tazy	T114	Perfilyeva et al. 2023
	Kazakh_Tazy	T164	Perfilyeva et al. 2023
	Kazakh_Tazy	T175	Perfilyeva et al. 2023
	Kazakh_Tazy	T176	Perfilyeva et al. 2023
	Kazakh_Tazy	T64	Perfilyeva et al. 2023
	Kazakh_Tazy	T81	Perfilyeva et al. 2023
	Kazakh_Tazy	T84	Perfilyeva et al. 2023
	Kazakh_Tazy	T85	Perfilyeva et al. 2023
	Kazakh_Tazy	T90	Perfilyeva et al. 2023
	Kazakh_Tazy	T120	Perfilyeva et al. 2023
	Kazakh_Tazy	T138	Perfilyeva et al. 2023
	Kazakh_Tazy	T153	Perfilyeva et al. 2023
	Kazakh_Tazy	T167	Perfilyeva et al. 2023
	Kazakh_Tazy	T168	Perfilyeva et al. 2023
	Kazakh_Tazy	T178	Perfilyeva et al. 2023
	Kazakh_Tobet	TB1	This study
	Kazakh_Tobet	TB4	This study
	Kazakh_Tobet	TB36	This study
	Kazakh_Tobet	TB99	This study
	Kazakh_Tobet	TB112	This study
	Kazakh_Tobet	TB113	This study
	Kazakh_Tobet	TB114	This study
	Kazakh_Tobet	TB115	This study
	Kazakh_Tobet	TB116	This study
	Kazakh_Tobet	TB117	This study
	Kazakh_Tobet	TB140	This study
	Kazakh_Tobet	TB141	This study
	Kazakh_Tobet	TB142	This study
	Kazakh_Tobet	TB145	This study
	Kazakh_Tobet	TB146	This study
	Kazakh_Tobet	TB150	This study
	Kazakh_Tobet	TB151	This study
	Kazakh_Tobet	TB152	This study
	Kazakhstan_shepherd_dog	C_KzS1	Yang et al. 2019
	Kazakhstan_shepherd_dog	C_KzS2	Yang et al. 2019
	Kazakhstan_shepherd_dog	C_KzS3	Yang et al. 2019
	Kazakhstan_shepherd_dog	C_KzS5	Yang et al. 2019
	Keeshond	PFZ10B06	Shannon et al. 2015
	Keeshond	PFZ12C05	Shannon et al. 2015
	Keeshond	PFZ12D06	Shannon et al. 2015
	Keeshond	PFZ13F11	Shannon et al. 2015
	Keeshond	PFZ13H12	Shannon et al. 2015
	Keeshond	PFZ15B01	Shannon et al. 2015
	Keeshond	PFZ15G11	Shannon et al. 2015
	Keeshond	PFZ20D01	Shannon et al. 2015
	Labrador_Retriever	2062	Shannon et al. 2015
	Labrador_Retriever	3762	Shannon et al. 2015
	Labrador_Retriever	3767	Shannon et al. 2015
	Labrador_Retriever	6281	Shannon et al. 2015
	Labrador_Retriever	AAH1LR	Shannon et al. 2015
	Labrador_Retriever	LRe_GT266	Shannon et al. 2015
	Labrador_Retriever	PFZ5F04	Shannon et al. 2015
	Labrador_Retriever	PFZ15G08	Shannon et al. 2015
	Labrador_Retriever	PFZ18E10	Shannon et al. 2015
	Labrador_Retriever	PFZ19B11	Shannon et al. 2015
	Labrador_Retriever	PFZ27B07	Shannon et al. 2015
	Labrador_Retriever	PFZ32F09	Shannon et al. 2015
	Labrador_Retriever	PFZ38A10	Shannon et al. 2015
	Labrador_Retriever	PFZ38H02	Shannon et al. 2015
	Labrador_Retriever	PFZ40B01	Shannon et al. 2015
	Labrador_Retriever	PFZ41A10	Shannon et al. 2015
	Labrador_Retriever	PFZ41B07	Shannon et al. 2015
	Labrador_Retriever	PFZ41C07	Shannon et al. 2015
	Labrador_Retriever	PFZ41D07	Shannon et al. 2015
	Labrador_Retriever	PFZ43F02	Shannon et al. 2015
	Leonberger	PFZ6A10	Shannon et al. 2015
	Leonberger	PFZ6C09	Shannon et al. 2015
	Leonberger	PFZ6F09	Shannon et al. 2015
	Leonberger	PFZ6G10	Shannon et al. 2015
	Leonberger	PFZ7A12	Shannon et al. 2015
	Leonberger	PFZ7B12	Shannon et al. 2015
	Leonberger	PFZ7C12	Shannon et al. 2015
	Leonberger	PFZ9G12	Shannon et al. 2015
	Leonberger	PFZ9H09	Shannon et al. 2015
	Leonberger	PFZ9H12	Shannon et al. 2015
	Leonberger	PFZ34B11	Shannon et al. 2015
	Leonberger	PFZ36C04	Shannon et al. 2015
	Lhasa_Apso	PFZ14D11	Shannon et al. 2015
	Lhasa_Apso	PFZ14E09	Shannon et al. 2015
	Lhasa_Apso	PFZ14H03	Shannon et al. 2015
	Lhasa_Apso	PFZ15F04	Shannon et al. 2015
	Lhasa_Apso	PFZ18C10	Shannon et al. 2015
	Lhasa_Apso	PFZ18D03	Shannon et al. 2015
	Lhasa_Apso	PFZ18E09	Shannon et al. 2015
	Lhasa_Apso	PFZ18G09	Shannon et al. 2015
	Lhasa_Apso	PFZ19B01	Shannon et al. 2015
	Lhasa_Apso	PFZ19B02	Shannon et al. 2015
	Lhasa_Apso	PFZ19C11	Shannon et al. 2015
	Lhasa_Apso	PFZ19E01	Shannon et al. 2015
	Lhasa_Apso	PFZ34D02	Shannon et al. 2015
	Lhasa_Apso	PFZ34H08	Shannon et al. 2015
	Lhasa_Apso	PFZ38E10	Shannon et al. 2015
	Liangshan_hound	C_LSH1	Yang et al. 2019
	Liangshan_hound	C_LSH2	Yang et al. 2019
	Liangshan_hound	C_LSH5	Yang et al. 2019
	Liangshan_hound	C_LSH6	Yang et al. 2019
	Liangshan_hound	C_LSH8	Yang et al. 2019
	Liangshan_hound	C_LSH9	Yang et al. 2019
	Liangshan_hound	C_LSH10	Yang et al. 2019
	Liangshan_hound	C_LSH11	Yang et al. 2019
	Liangshan_hound	C_LSH12	Yang et al. 2019
	Linzhi_dog	C_LzD1	Yang et al. 2019
	Linzhi_dog	C_LzD2	Yang et al. 2019
	Linzhi_dog	C_LzD4	Yang et al. 2019
	Linzhi_dog	C_LzD5	Yang et al. 2019
	Linzhi_dog	C_LzD7	Yang et al. 2019
	Linzhi_dog	C_LzD8	Yang et al. 2019
	Linzhi_dog	C_LzD9	Yang et al. 2019
	Linzhi_dog	C_LzD10	Yang et al. 2019
	Linzhi_dog	C_LzD11	Yang et al. 2019
	Linzhi_dog	C_LzD12	Yang et al. 2019
	Maltese	PFZ9F01	Shannon et al. 2015
	Maltese	PFZ12A12	Shannon et al. 2015
	Maltese	PFZ12G12	Shannon et al. 2015
	Maltese	PFZ13A07	Shannon et al. 2015
	Maltese	PFZ13C05	Shannon et al. 2015
	Maltese	PFZ13C06	Shannon et al. 2015
	Maltese	PFZ13D05	Shannon et al. 2015
	Maltese	PFZ13D06	Shannon et al. 2015
	Maltese	PFZ13G04	Shannon et al. 2015
	Maltese	PFZ13H05	Shannon et al. 2015
	Maltese	PFZ28G11	Shannon et al. 2015
	Maltese	PFZ29E05	Shannon et al. 2015
	Maltese	PFZ30G03	Shannon et al. 2015
	Maltese	PFZ32B10	Shannon et al. 2015
	Maltese	PFZ32D01	Shannon et al. 2015
	Maltese	PFZ34A07	Shannon et al. 2015
	Maltese	PFZ37A01	Shannon et al. 2015
	Maltese	PFZ37C11	Shannon et al. 2015
	Maltese	PFZ37G01	Shannon et al. 2015
	Maltese	PFZ37H01	Shannon et al. 2015
	Maremma_Sheepdog	MARM_00003	Coutinho-Lima et al. 2024
	Maremma_Sheepdog	MARM_00004	Coutinho-Lima et al. 2024
	Maremma_Sheepdog	MARM_00007	Coutinho-Lima et al. 2024
	Maremma_Sheepdog	MARM_00008	Coutinho-Lima et al. 2024
	Maremma_Sheepdog	MARM_00009	Coutinho-Lima et al. 2024
	Maremma_Sheepdog	MARM_00010	Coutinho-Lima et al. 2024
	Mastiff	PFZ6B04	Shannon et al. 2015
	Mastiff	PFZ6C04	Shannon et al. 2015
	Mastiff	PFZ6C10	Shannon et al. 2015
	Mastiff	PFZ6D02	Shannon et al. 2015
	Mastiff	PFZ6D10	Shannon et al. 2015
	Mastiff	PFZ6E10	Shannon et al. 2015
	Mastiff	PFZ6G01	Shannon et al. 2015
	Mastiff	PFZ6G03	Shannon et al. 2015
	Mastiff	PFZ6H03	Shannon et al. 2015
	Mastiff	PFZ9F12	Shannon et al. 2015
	Mastiff	PFZ9H11	Shannon et al. 2015
	Mastiff	PFZ35A12	Shannon et al. 2015
	Mastiff	PFZ35C07	Shannon et al. 2015
	Mastiff	PFZ35C10	Shannon et al. 2015
	Mastiff	PFZ35C12	Shannon et al. 2015
	Mastiff	PFZ35E10	Shannon et al. 2015
	Mastiff	PFZ35F10	Shannon et al. 2015
	Mastiff	PFZ35G10	Shannon et al. 2015
	Mastiff	PFZ35G11	Shannon et al. 2015
	Mastiff	PFZ35H11	Shannon et al. 2015
	Miniature_Dachshund	PFZ16F01	Shannon et al. 2015
	Miniature_Dachshund	PFZ16F03	Shannon et al. 2015
	Miniature_Dachshund	PFZ16G01	Shannon et al. 2015
	Miniature_Dachshund	PFZ17C06	Shannon et al. 2015
	Miniature_Dachshund	PFZ17F03	Shannon et al. 2015
	Miniature_Dachshund	PFZ17G05	Shannon et al. 2015
	Miniature_Dachshund	PFZ34F03	Shannon et al. 2015
	Miniature_Dachshund	PFZ42C06	Shannon et al. 2015
	Miniature_Pinscher	PFZ6A05	Shannon et al. 2015
	Miniature_Pinscher	PFZ6A06	Shannon et al. 2015
	Miniature_Pinscher	PFZ6B05	Shannon et al. 2015
	Miniature_Pinscher	PFZ6B06	Shannon et al. 2015
	Miniature_Pinscher	PFZ6C07	Shannon et al. 2015
	Miniature_Pinscher	PFZ6D05	Shannon et al. 2015
	Miniature_Pinscher	PFZ6F05	Shannon et al. 2015
	Miniature_Pinscher	PFZ6G04	Shannon et al. 2015
	Miniature_Pinscher	PFZ6H04	Shannon et al. 2015
	Miniature_Pinscher	PFZ6H05	Shannon et al. 2015
	Miniature_Pinscher	PFZ6H12	Shannon et al. 2015
	Miniature_Pinscher	PFZ33C07	Shannon et al. 2015
	Miniature_Pinscher	PFZ33E03	Shannon et al. 2015
	Miniature_Pinscher	PFZ43B05	Shannon et al. 2015
	Miniature_Pinscher	PFZ43B09	Shannon et al. 2015
	Miniature_Pinscher	PFZ43H08	Shannon et al. 2015
	Miniature_Pinscher	PFZ44F08	Shannon et al. 2015
	Miniature_Poodle	PFZ16C06	Shannon et al. 2015
	Miniature_Poodle	PFZ16D06	Shannon et al. 2015
	Miniature_Poodle	PFZ16E08	Shannon et al. 2015
	Miniature_Poodle	PFZ16F07	Shannon et al. 2015
	Miniature_Poodle	PFZ32B06	Shannon et al. 2015
	Miniature_Poodle	PFZ32C06	Shannon et al. 2015
	Miniature_Poodle	PFZ32D06	Shannon et al. 2015
	Miniature_Poodle	PFZ42H08	Shannon et al. 2015
	Miniature_Schnauzer	PFZ9D03	Shannon et al. 2015
	Miniature_Schnauzer	PFZ9F02	Shannon et al. 2015
	Miniature_Schnauzer	PFZ12D07	Shannon et al. 2015
	Miniature_Schnauzer	PFZ12E07	Shannon et al. 2015
	Miniature_Schnauzer	PFZ12H06	Shannon et al. 2015
	Miniature_Schnauzer	PFZ13F01	Shannon et al. 2015
	Miniature_Schnauzer	PFZ13G01	Shannon et al. 2015
	Miniature_Schnauzer	PFZ28D12	Shannon et al. 2015
	Miniature_Schnauzer	PFZ28F12	Shannon et al. 2015
	Miniature_Schnauzer	PFZ28H11	Shannon et al. 2015
	Miniature_Schnauzer	PFZ33D07	Shannon et al. 2015
	Miniature_Schnauzer	PFZ33G06	Shannon et al. 2015
	Miniature_Schnauzer	PFZ33G07	Shannon et al. 2015
	Miniature_Schnauzer	PFZ33H05	Shannon et al. 2015
	Miniature_Schnauzer	PFZ37C05	Shannon et al. 2015
	Miniature_Schnauzer	PFZ37D08	Shannon et al. 2015
	Miniature_Schnauzer	PFZ43F12	Shannon et al. 2015
	Miniature_Schnauzer	PFZ43H05	Shannon et al. 2015
	Miniature_Schnauzer	PFZ44A11	Shannon et al. 2015
	Miniature_Schnauzer	PFZ44B04	Shannon et al. 2015
	Molossi_Ilir	ILIR_38620	Coutinho-Lima et al. 2024
	Molossi_Ilir	ILIR_38621	Coutinho-Lima et al. 2024
	Molossi_Ilir	ILIR_38622	Coutinho-Lima et al. 2024
	Molossi_Ilir	ILIR_38623	Coutinho-Lima et al. 2024
	Molossi_Ilir	ILIR_38624	Coutinho-Lima et al. 2024
	Molossi_Ilir	ILIR_38625	Coutinho-Lima et al. 2024
	Molossi_Ilir	ILIR_38626	Coutinho-Lima et al. 2024
	Molossi_Ilir	ILIR_38627	Coutinho-Lima et al. 2024
	Molossi_Ilir	ILIR_38628	Coutinho-Lima et al. 2024
	Molossi_Ilir	ILIR_38629	Coutinho-Lima et al. 2024
	Molossi_Ilir	ILIR_38630	Coutinho-Lima et al. 2024
	Molossi_Ilir	ILIR_38631	Coutinho-Lima et al. 2024
	Molossi_Ilir	ILIR_38632	Coutinho-Lima et al. 2024
	Molossi_Ilir	ILIR_38633	Coutinho-Lima et al. 2024
	Molossi_Ilir	ILIR_ME868	Coutinho-Lima et al. 2024
	Molossi_Ilir	ILIR_ME873	Coutinho-Lima et al. 2024
	Molossi_Ilir	ILIR_ME874	Coutinho-Lima et al. 2024
	Mongolia_Xi_dog	C_MGX2	Yang et al. 2019
	Mongolia_Xi_dog	C_MGX5	Yang et al. 2019
	Mongolia_Xi_dog	C_MGX6	Yang et al. 2019
	Mongolia_Xi_dog	C_MGX7	Yang et al. 2019
	Mongolia_Xi_dog	C_MGX8	Yang et al. 2019
	Mongolia_Xi_dog	C_MGX12	Yang et al. 2019
	Neapolitan_Mastiff	PFZ6B12	Shannon et al. 2015
	Neapolitan_Mastiff	PFZ6C12	Shannon et al. 2015
	Neapolitan_Mastiff	PFZ6D12	Shannon et al. 2015
	Neapolitan_Mastiff	PFZ6E12	Shannon et al. 2015
	Neapolitan_Mastiff	PFZ6F12	Shannon et al. 2015
	Neapolitan_Mastiff	PFZ43B01	Shannon et al. 2015
	Newfoundland	NFd_LU1375	Shannon et al. 2015
	Newfoundland	NFd_LU1379	Shannon et al. 2015
	Newfoundland	NFd_LU1387	Shannon et al. 2015
	Newfoundland	NFd_LU1402	Shannon et al. 2015
	Newfoundland	PFZ7B11	Shannon et al. 2015
	Newfoundland	PFZ7E10	Shannon et al. 2015
	Newfoundland	PFZ7E11	Shannon et al. 2015
	Newfoundland	PFZ8B12	Shannon et al. 2015
	Newfoundland	PFZ8C03	Shannon et al. 2015
	Newfoundland	PFZ8F11	Shannon et al. 2015
	Newfoundland	PFZ9B07	Shannon et al. 2015
	Newfoundland	PFZ9H01	Shannon et al. 2015
	Newfoundland	PFZ22A06	Shannon et al. 2015
	Newfoundland	PFZ35B05	Shannon et al. 2015
	Newfoundland	PFZ35F09	Shannon et al. 2015
	Newfoundland	PFZ36B04	Shannon et al. 2015
	Newfoundland	PFZ36D08	Shannon et al. 2015
	Newfoundland	PFZ40C01	Shannon et al. 2015
	Newfoundland	PFZ40E02	Shannon et al. 2015
	Newfoundland	PFZ41B08	Shannon et al. 2015
	Norfolk_Terrier	E11-Emma-Pellitier-NT	Shannon et al. 2015
	Norfolk_Terrier	G11-Hollie-Johnson-David-NT	Shannon et al. 2015
	Norfolk_Terrier	H12-Pilot-Papa-NT	Shannon et al. 2015
	Norfolk_Terrier	PFZ28C10	Shannon et al. 2015
	Norfolk_Terrier	PFZ28D10	Shannon et al. 2015
	Norfolk_Terrier	PFZ28E10	Shannon et al. 2015
	Norfolk_Terrier	PFZ28G10	Shannon et al. 2015
	Norfolk_Terrier	PFZ34E09	Shannon et al. 2015
	Norwich_Terrier	PFZ14A01	Shannon et al. 2015
	Norwich_Terrier	PFZ14F09	Shannon et al. 2015
	Norwich_Terrier	PFZ14H07	Shannon et al. 2015
	Nova_Scotia_Duck_Tolling_Retriever	NSD_GT287	Shannon et al. 2015
	Nova_Scotia_Duck_Tolling_Retriever	NSD_GT289	Shannon et al. 2015
	Nova_Scotia_Duck_Tolling_Retriever	NSD_GT291	Shannon et al. 2015
	Nova_Scotia_Duck_Tolling_Retriever	NSD_GT293	Shannon et al. 2015
	Nova_Scotia_Duck_Tolling_Retriever	NSD_GT296	Shannon et al. 2015
	Nova_Scotia_Duck_Tolling_Retriever	NSD_GT300	Shannon et al. 2015
	Nova_Scotia_Duck_Tolling_Retriever	NSD_GT301	Shannon et al. 2015
	Nova_Scotia_Duck_Tolling_Retriever	NSD_GT303	Shannon et al. 2015
	Nova_Scotia_Duck_Tolling_Retriever	NSD_GT305	Shannon et al. 2015
	Nova_Scotia_Duck_Tolling_Retriever	NSD_GT306	Shannon et al. 2015
	Nova_Scotia_Duck_Tolling_Retriever	NSD_GT307	Shannon et al. 2015
	Nova_Scotia_Duck_Tolling_Retriever	NSD_GT308	Shannon et al. 2015
	Nova_Scotia_Duck_Tolling_Retriever	NSD_GT310	Shannon et al. 2015
	Nova_Scotia_Duck_Tolling_Retriever	PFZ34A04	Shannon et al. 2015
	Nova_Scotia_Duck_Tolling_Retriever	PFZ34E04	Shannon et al. 2015
	Nova_Scotia_Duck_Tolling_Retriever	PFZ34H03	Shannon et al. 2015
	Nova_Scotia_Duck_Tolling_Retriever	PFZ36E02	Shannon et al. 2015
	Nova_Scotia_Duck_Tolling_Retriever	PFZ38F06	Shannon et al. 2015
	Old_English_Sheepdog	PFZ14H10	Shannon et al. 2015
	Old_English_Sheepdog	PFZ15A06	Shannon et al. 2015
	Old_English_Sheepdog	PFZ15A07	Shannon et al. 2015
	Old_English_Sheepdog	PFZ15C03	Shannon et al. 2015
	Old_English_Sheepdog	PFZ15D01	Shannon et al. 2015
	Old_English_Sheepdog	PFZ15E08	Shannon et al. 2015
	Old_English_Sheepdog	PFZ15G04	Shannon et al. 2015
	Old_English_Sheepdog	PFZ35A09	Shannon et al. 2015
	Otterhound	PFZ16C07	Shannon et al. 2015
	Otterhound	PFZ17C03	Shannon et al. 2015
	Otterhound	PFZ17H04	Shannon et al. 2015
	Otterhound	PFZ36A05	Shannon et al. 2015
	Otterhound	PFZ36E04	Shannon et al. 2015
	Otterhound	PFZ36H04	Shannon et al. 2015
	Papillon	PFZ6E03	Shannon et al. 2015
	Papillon	PFZ6E04	Shannon et al. 2015
	Papillon	PFZ6H06	Shannon et al. 2015
	Papillon	PFZ29A01	Shannon et al. 2015
	Papillon	PFZ29C01	Shannon et al. 2015
	Papillon	PFZ29C02	Shannon et al. 2015
	Papillon	PFZ29C03	Shannon et al. 2015
	Papillon	PFZ29D01	Shannon et al. 2015
	Papillon	PFZ29D02	Shannon et al. 2015
	Papillon	PFZ29D03	Shannon et al. 2015
	Papillon	PFZ29E01	Shannon et al. 2015
	Papillon	PFZ29E02	Shannon et al. 2015
	Papillon	PFZ29F01	Shannon et al. 2015
	Papillon	PFZ29F02	Shannon et al. 2015
	Papillon	PFZ29G01	Shannon et al. 2015
	Papillon	PFZ29G02	Shannon et al. 2015
	Papillon	PFZ29H01	Shannon et al. 2015
	Papillon	PFZ29H02	Shannon et al. 2015
	Papillon	W_Pap2	Yang et al. 2019
	Papillon	W_Pap3	Yang et al. 2019
	Pekingese	C_Pkg1	Yang et al. 2019
	Pekingese	C_Pkg2	Yang et al. 2019
	Pekingese	C_Pkg3	Yang et al. 2019
	Pekingese	PFZ10C06	Shannon et al. 2015
	Pekingese	PFZ10D06	Shannon et al. 2015
	Pekingese	PFZ14A02	Shannon et al. 2015
	Pekingese	PFZ14A03	Shannon et al. 2015
	Pekingese	PFZ14B09	Shannon et al. 2015
	Pekingese	PFZ14C01	Shannon et al. 2015
	Pekingese	PFZ14D01	Shannon et al. 2015
	Pekingese	PFZ14D06	Shannon et al. 2015
	Pekingese	PFZ14H02	Shannon et al. 2015
	Pekingese	PFZ14H05	Shannon et al. 2015
	Pekingese	PFZ15H06	Shannon et al. 2015
	Pekingese	PFZ44E10	Shannon et al. 2015
	Pembroke_Welsh_Corgi	PFZ13B12	Shannon et al. 2015
	Pembroke_Welsh_Corgi	PFZ13C12	Shannon et al. 2015
	Pembroke_Welsh_Corgi	PFZ15A02	Shannon et al. 2015
	Pembroke_Welsh_Corgi	PFZ15B08	Shannon et al. 2015
	Pembroke_Welsh_Corgi	PFZ16B02	Shannon et al. 2015
	Pembroke_Welsh_Corgi	PFZ16C02	Shannon et al. 2015
	Pembroke_Welsh_Corgi	PFZ16C03	Shannon et al. 2015
	Pembroke_Welsh_Corgi	PFZ16E04	Shannon et al. 2015
	Pembroke_Welsh_Corgi	PFZ17C08	Shannon et al. 2015
	Pembroke_Welsh_Corgi	PFZ17D10	Shannon et al. 2015
	Pembroke_Welsh_Corgi	PFZ17H05	Shannon et al. 2015
	Pembroke_Welsh_Corgi	PFZ25A01	Shannon et al. 2015
	Pembroke_Welsh_Corgi	PFZ34D09	Shannon et al. 2015
	Pembroke_Welsh_Corgi	PFZ42H03	Shannon et al. 2015
	Peruvian_Inca_Orchid	PFZ1E12	Shannon et al. 2015
	Peruvian_Inca_Orchid	PFZ1F10	Shannon et al. 2015
	Peruvian_Inca_Orchid	PFZ1G09	Shannon et al. 2015
	Peruvian_Inca_Orchid	PFZ2C03	Shannon et al. 2015
	Peruvian_Inca_Orchid	PFZ2C05	Shannon et al. 2015
	Peruvian_Inca_Orchid	PFZ2C08	Shannon et al. 2015
	Peruvian_Inca_Orchid	PFZ2D05	Shannon et al. 2015
	Peruvian_Inca_Orchid	PFZ2E03	Shannon et al. 2015
	Peruvian_Inca_Orchid	PFZ2F05	Shannon et al. 2015
	Peruvian_Inca_Orchid	PFZ2H08	Shannon et al. 2015
	Peruvian_Inca_Orchid	PFZ4A11	Shannon et al. 2015
	Peruvian_Inca_Orchid	PFZ22H07	Shannon et al. 2015
	Pomeranian	PFZ10E06	Shannon et al. 2015
	Pomeranian	PFZ10F06	Shannon et al. 2015
	Pomeranian	PFZ10G06	Shannon et al. 2015
	Pomeranian	PFZ16A09	Shannon et al. 2015
	Pomeranian	PFZ16B11	Shannon et al. 2015
	Pomeranian	PFZ16F05	Shannon et al. 2015
	Pomeranian	PFZ16H11	Shannon et al. 2015
	Pomeranian	PFZ17E01	Shannon et al. 2015
	Pomeranian	PFZ17E02	Shannon et al. 2015
	Pomeranian	PFZ17F01	Shannon et al. 2015
	Pomeranian	PFZ17F02	Shannon et al. 2015
	Pomeranian	PFZ31F04	Shannon et al. 2015
	Pomeranian	PFZ34C07	Shannon et al. 2015
	Pomeranian	PFZ34D07	Shannon et al. 2015
	Pomeranian	PFZ34F09	Shannon et al. 2015
	Pomeranian	PFZ44H06	Shannon et al. 2015
	Poodle	Pdl_GT328	Shannon et al. 2015
	Poodle	Pdl_GT339	Shannon et al. 2015
	Poodle	Pdl_GT340	Shannon et al. 2015
	Poodle	Pdl_GT341	Shannon et al. 2015
	Poodle	Pdl_GT342	Shannon et al. 2015
	Poodle	Pdl_GT343	Shannon et al. 2015
	Poodle	PFZ12C04	Shannon et al. 2015
	Poodle	PFZ12D04	Shannon et al. 2015
	Poodle	PFZ14A12	Shannon et al. 2015
	Poodle	PFZ15B02	Shannon et al. 2015
	Poodle	PFZ15D05	Shannon et al. 2015
	Poodle	PFZ43D07	Shannon et al. 2015
	Poodle	PFZ43E09	Shannon et al. 2015
	Poodle	PFZ43G04	Shannon et al. 2015
	Poodle	PFZ44A03	Shannon et al. 2015
	Poodle	PFZ44B08	Shannon et al. 2015
	Poodle	PFZ44C08	Shannon et al. 2015
	Poodle	PFZ44F06	Shannon et al. 2015
	Poodle	PFZ44H04	Shannon et al. 2015
	Poodle	PFZ44H08	Shannon et al. 2015
	Portuguese_Water_dog	PFZ16B01	Shannon et al. 2015
	Portuguese_Water_dog	PFZ17A11	Shannon et al. 2015
	Portuguese_Water_dog	PFZ28D02	Shannon et al. 2015
	Portuguese_Water_dog	PFZ28E02	Shannon et al. 2015
	Portuguese_Water_dog	PFZ28G02	Shannon et al. 2015
	Portuguese_Water_dog	PFZ30C02	Shannon et al. 2015
	Portuguese_Water_dog	PFZ30D02	Shannon et al. 2015
	Portuguese_Water_dog	PFZ30G02	Shannon et al. 2015
	Posavski_Goni	HR18	Shannon et al. 2015
	Posavski_Goni	HR22	Shannon et al. 2015
	Posavski_Goni	HR28	Shannon et al. 2015
	Pshdar_dog	PSHD_KU792	Coutinho-Lima et al. 2024
	Pshdar_dog	PSHD_KU794	Coutinho-Lima et al. 2024
	Pshdar_dog	PSHD_KU795	Coutinho-Lima et al. 2024
	Pshdar_dog	PSHD_KU796	Coutinho-Lima et al. 2024
	Pshdar_dog	PSHD_KU798	Coutinho-Lima et al. 2024
	Pshdar_dog	PSHD_KU800	Coutinho-Lima et al. 2024
	Pug	PFZ13E11	Shannon et al. 2015
	Pug	PFZ13F08	Shannon et al. 2015
	Pug	PFZ13H08	Shannon et al. 2015
	Pug	PFZ15A03	Shannon et al. 2015
	Pug	PFZ15E07	Shannon et al. 2015
	Pug	PFZ16A06	Shannon et al. 2015
	Pug	PFZ16C05	Shannon et al. 2015
	Pug	PFZ16H07	Shannon et al. 2015
	Pug	PFZ17B06	Shannon et al. 2015
	Pug	PFZ17B07	Shannon et al. 2015
	Pug	PFZ17E05	Shannon et al. 2015
	Pug	PFZ17G08	Shannon et al. 2015
	Pug	PFZ33H03	Shannon et al. 2015
	Pug	PFZ35G03	Shannon et al. 2015
	Pug	PFZ43D02	Shannon et al. 2015
	Pug	PFZ43D10	Shannon et al. 2015
	Pug	PFZ43E02	Shannon et al. 2015
	Pug	PFZ43E03	Shannon et al. 2015
	Qingchuan_hound	C_QCH1	Yang et al. 2019
	Qingchuan_hound	C_QCH2	Yang et al. 2019
	Qingchuan_hound	C_QCH3	Yang et al. 2019
	Qingchuan_hound	C_QCH4	Yang et al. 2019
	Qingchuan_hound	C_QCH5	Yang et al. 2019
	Qingchuan_hound	C_QCH6	Yang et al. 2019
	Qingchuan_hound	C_QCH7	Yang et al. 2019
	Qingchuan_hound	C_QCH8	Yang et al. 2019
	Qingchuan_hound	C_QCH9	Yang et al. 2019
	Qingchuan_hound	C_QCH10	Yang et al. 2019
	Qingchuan_hound	C_QCH11	Yang et al. 2019
	Qingchuan_hound	C_QCH12	Yang et al. 2019
	Rafeiro_of_Alentejo	ROAL_RA011	Coutinho-Lima et al. 2024
	Rafeiro_of_Alentejo	ROAL_RA025	Coutinho-Lima et al. 2024
	Rafeiro_of_Alentejo	ROAL_RA029	Coutinho-Lima et al. 2024
	Rafeiro_of_Alentejo	ROAL_RA030	Coutinho-Lima et al. 2024
	Rat_Terrier	PFZ33E05	Shannon et al. 2015
	Rat_Terrier	PFZ34E05	Shannon et al. 2015
	Rat_Terrier	PFZ35A05	Shannon et al. 2015
	Rat_Terrier	PFZ35A11	Shannon et al. 2015
	Rat_Terrier	PFZ35E03	Shannon et al. 2015
	Rat_Terrier	PFZ35G04	Shannon et al. 2015
	Rat_Terrier	PFZ44G12	Shannon et al. 2015
	Rhodesian_Ridgeback	GRe_GT221	Shannon et al. 2015
	Rhodesian_Ridgeback	PFZ12B06	Shannon et al. 2015
	Rhodesian_Ridgeback	PFZ12H05	Shannon et al. 2015
	Rhodesian_Ridgeback	PFZ13C11	Shannon et al. 2015
	Rhodesian_Ridgeback	PFZ13E12	Shannon et al. 2015
	Rhodesian_Ridgeback	PFZ13H11	Shannon et al. 2015
	Rhodesian_Ridgeback	PFZ14B10	Shannon et al. 2015
	Rhodesian_Ridgeback	PFZ15A08	Shannon et al. 2015
	Rhodesian_Ridgeback	PFZ15G12	Shannon et al. 2015
	Rhodesian_Ridgeback	PFZ42D06	Shannon et al. 2015
	Rottweiler	PFZ7A02	Shannon et al. 2015
	Rottweiler	PFZ8G10	Shannon et al. 2015
	Rottweiler	PFZ9G03	Shannon et al. 2015
	Rottweiler	PFZ9G08	Shannon et al. 2015
	Rottweiler	PFZ9G10	Shannon et al. 2015
	Rottweiler	PFZ15D10	Shannon et al. 2015
	Rottweiler	PFZ15F07	Shannon et al. 2015
	Rottweiler	PFZ15H08	Shannon et al. 2015
	Rottweiler	PFZ20B03	Shannon et al. 2015
	Rottweiler	PFZ27H01	Shannon et al. 2015
	Rottweiler	PFZ34A02	Shannon et al. 2015
	Rottweiler	PFZ35A08	Shannon et al. 2015
	Rottweiler	PFZ37B11	Shannon et al. 2015
	Rottweiler	PFZ37C12	Shannon et al. 2015
	Rottweiler	PFZ39D01	Shannon et al. 2015
	Rottweiler	Rtw_GT354	Shannon et al. 2015
	Rottweiler	Rtw_GT356	Shannon et al. 2015
	Rottweiler	W_Rtw7	Yang et al. 2019
	Saint_Bernard	PFZ10A07	Shannon et al. 2015
	Saint_Bernard	PFZ10A08	Shannon et al. 2015
	Saint_Bernard	PFZ10B07	Shannon et al. 2015
	Saint_Bernard	PFZ10B08	Shannon et al. 2015
	Saint_Bernard	PFZ10C07	Shannon et al. 2015
	Saint_Bernard	PFZ10D07	Shannon et al. 2015
	Saint_Bernard	PFZ10E07	Shannon et al. 2015
	Saint_Bernard	PFZ10F07	Shannon et al. 2015
	Saint_Bernard	PFZ10G07	Shannon et al. 2015
	Saint_Bernard	PFZ10H06	Shannon et al. 2015
	Saint_Bernard	PFZ13A09	Shannon et al. 2015
	Saint_Bernard	PFZ20F02	Shannon et al. 2015
	Saint_Bernard	PFZ21D08	Shannon et al. 2015
	Saint_Bernard	PFZ22H08	Shannon et al. 2015
	Saint_Bernard	PFZ27C12	Shannon et al. 2015
	Saint_Bernard	PFZ27E07	Shannon et al. 2015
	Saint_Bernard	PFZ27F01	Shannon et al. 2015
	Saint_Bernard	PFZ32B08	Shannon et al. 2015
	Saint_Bernard	PFZ36C08	Shannon et al. 2015
	Saint_Bernard	PFZ44F02	Shannon et al. 2015
	Saluki	PFZ6D04	Shannon et al. 2015
	Saluki	PFZ6F08	Shannon et al. 2015
	Saluki	PFZ6G08	Shannon et al. 2015
	Saluki	PFZ7E12	Shannon et al. 2015
	Saluki	PFZ7F12	Shannon et al. 2015
	Saluki	PFZ42A07	Shannon et al. 2015
	Saluki	PFZ42A09	Shannon et al. 2015
	Samoyed	PFZ8B09	Shannon et al. 2015
	Samoyed	PFZ9A01	Shannon et al. 2015
	Samoyed	PFZ9A02	Shannon et al. 2015
	Samoyed	PFZ9C09	Shannon et al. 2015
	Samoyed	PFZ9D05	Shannon et al. 2015
	Samoyed	PFZ9E05	Shannon et al. 2015
	Samoyed	PFZ16A10	Shannon et al. 2015
	Samoyed	PFZ16B12	Shannon et al. 2015
	Samoyed	PFZ17B08	Shannon et al. 2015
	Samoyed	PFZ17G01	Shannon et al. 2015
	Sarplaninac	SARP_38668	Coutinho-Lima et al. 2024
	Sarplaninac	SARP_SH615	Coutinho-Lima et al. 2024
	Sarplaninac	SARP_SH623	Coutinho-Lima et al. 2024
	Sarplaninac	SARP_SH625	Coutinho-Lima et al. 2024
	Sarplaninac	SARP_SH627	Coutinho-Lima et al. 2024
	Sarplaninac	SARP_SH631	Coutinho-Lima et al. 2024
	Sarplaninac	SARP_SH642	Coutinho-Lima et al. 2024
	Sarplaninac	SARP_SH652	Coutinho-Lima et al. 2024
	Schipperke	PFZ43E07	Shannon et al. 2015
	Schipperke	Sci_LU1455	Shannon et al. 2015
	Schipperke	Sci_LU1457	Shannon et al. 2015
	Schipperke	Sci_LU1458	Shannon et al. 2015
	Schipperke	Sci_LU1461	Shannon et al. 2015
	Schipperke	Sci_LU1464	Shannon et al. 2015
	Schipperke	Sci_LU1466	Shannon et al. 2015
	Schipperke	Sci_LU1468	Shannon et al. 2015
	Schipperke	Sci_LU1471	Shannon et al. 2015
	Schipperke	Sci_LU1477	Shannon et al. 2015
	Schipperke	Sci_LU1479	Shannon et al. 2015
	Schipperke	Sci_LU1480	Shannon et al. 2015
	Schipperke	Sci_LU1481	Shannon et al. 2015
	Schipperke	Sci_LU1482	Shannon et al. 2015
	Schipperke	Sci_LU1491	Shannon et al. 2015
	Schipperke	Sci_LU1492	Shannon et al. 2015
	Schipperke	Sci_LU1496	Shannon et al. 2015
	Schipperke	Sci_LU1497	Shannon et al. 2015
	Schipperke	Sci_LU1498	Shannon et al. 2015
	Schipperke	Sci_LU1501	Shannon et al. 2015
	Scottish_Terrier	PFZ18C11	Shannon et al. 2015
	Scottish_Terrier	PFZ18D04	Shannon et al. 2015
	Scottish_Terrier	PFZ18G01	Shannon et al. 2015
	Scottish_Terrier	PFZ19A12	Shannon et al. 2015
	Scottish_Terrier	PFZ19C01	Shannon et al. 2015
	Scottish_Terrier	PFZ19F09	Shannon et al. 2015
	Scottish_Terrier	PFZ37A06	Shannon et al. 2015
	Scottish_Terrier	PFZ37A07	Shannon et al. 2015
	Scottish_Terrier	PFZ37B06	Shannon et al. 2015
	Scottish_Terrier	PFZ37B07	Shannon et al. 2015
	Scottish_Terrier	PFZ37C06	Shannon et al. 2015
	Scottish_Terrier	PFZ37C07	Shannon et al. 2015
	Scottish_Terrier	PFZ37D07	Shannon et al. 2015
	Scottish_Terrier	PFZ37E06	Shannon et al. 2015
	Scottish_Terrier	PFZ37E07	Shannon et al. 2015
	Scottish_Terrier	PFZ37F06	Shannon et al. 2015
	Scottish_Terrier	PFZ37G06	Shannon et al. 2015
	Scottish_Terrier	PFZ37H06	Shannon et al. 2015
	Scottish_Terrier	PFZ42A05	Shannon et al. 2015
	Scottish_Terrier	PFZ42F05	Shannon et al. 2015
	Shandong_Xi_dog	C_SDX1	Yang et al. 2019
	Shandong_Xi_dog	C_SDX2	Yang et al. 2019
	Shandong_Xi_dog	C_SDX3	Yang et al. 2019
	Shandong_Xi_dog	C_SDX4	Yang et al. 2019
	Shandong_Xi_dog	C_SDX5	Yang et al. 2019
	Shandong_Xi_dog	C_SDX7	Yang et al. 2019
	Shandong_Xi_dog	C_SDX8	Yang et al. 2019
	Shandong_Xi_dog	C_SDX9	Yang et al. 2019
	Shandong_Xi_dog	C_SDX10	Yang et al. 2019
	Shandong_Xi_dog	C_SDX11	Yang et al. 2019
	Shandong_Xi_dog	C_SDX12	Yang et al. 2019
	Shanxi_Xi_dog	C_SXX1	Yang et al. 2019
	Shanxi_Xi_dog	C_SXX2	Yang et al. 2019
	Shanxi_Xi_dog	C_SXX4	Yang et al. 2019
	Shanxi_Xi_dog	C_SXX5	Yang et al. 2019
	Shanxi_Xi_dog	C_SXX6	Yang et al. 2019
	Shanxi_Xi_dog	C_SXX8	Yang et al. 2019
	Shanxi_Xi_dog	C_SXX9	Yang et al. 2019
	Shanxi_Xi_dog	C_SXX10	Yang et al. 2019
	Shanxi_Xi_dog	C_SXX11	Yang et al. 2019
	Shanxi_Xi_dog	C_SXX12	Yang et al. 2019
	Shar_Pei	C_SrP1	Yang et al. 2019
	Shar_Pei	C_SrP9	Yang et al. 2019
	Shar_Pei	C_SrP10	Yang et al. 2019
	Shar_Pei	SrP_GT358	Yang et al. 2019
	Shar_Pei	SrP_GT359	Yang et al. 2019
	Shar_Pei	SrP_GT361	Yang et al. 2019
	Shar_Pei	SrP_GT362	Yang et al. 2019
	Shar_Pei	SrP_GT363	Yang et al. 2019
	Shar_Pei	SrP_GT364	Yang et al. 2019
	Shar_Pei	SrP_GT365	Yang et al. 2019
	Shar_Pei	SrP_GT366	Yang et al. 2019
	Shar_Pei	SrP_GT367	Yang et al. 2019
	Shar_Pei	SrP_GT368	Yang et al. 2019
	Shar_Pei	SrP_GT369	Yang et al. 2019
	Shar_Pei	PFZ9A11	Shannon et al. 2015
	Shar_Pei	PFZ9B04	Shannon et al. 2015
	Shar_Pei	PFZ9B09	Shannon et al. 2015
	Shar_Pei	PFZ9E06	Shannon et al. 2015
	Shar_Pei	PFZ36D07	Shannon et al. 2015
	Shar_Pei	PFZ42G06	Shannon et al. 2015
	Shetland_Sheepdog	PFZ10C08	Shannon et al. 2015
	Shetland_Sheepdog	PFZ10E08	Shannon et al. 2015
	Shetland_Sheepdog	PFZ10F08	Shannon et al. 2015
	Shetland_Sheepdog	PFZ16A04	Shannon et al. 2015
	Shetland_Sheepdog	PFZ16A05	Shannon et al. 2015
	Shetland_Sheepdog	PFZ17A03	Shannon et al. 2015
	Shetland_Sheepdog	PFZ17B04	Shannon et al. 2015
	Shetland_Sheepdog	PFZ17C04	Shannon et al. 2015
	Shetland_Sheepdog	PFZ17F04	Shannon et al. 2015
	Shetland_Sheepdog	PFZ38A09	Shannon et al. 2015
	Shetland_Sheepdog	PFZ38G03	Shannon et al. 2015
	Shetland_Sheepdog	PFZ38G06	Shannon et al. 2015
	Shetland_Sheepdog	PFZ38G07	Shannon et al. 2015
	Shetland_Sheepdog	PFZ42H04	Shannon et al. 2015
	Shetland_Sheepdog	PFZ43H12	Shannon et al. 2015
	Shetland_Sheepdog	PFZ44A01	Shannon et al. 2015
	Shetland_Sheepdog	PFZ44A05	Shannon et al. 2015
	Shetland_Sheepdog	PFZ44B05	Shannon et al. 2015
	Shetland_Sheepdog	PFZ44E11	Shannon et al. 2015
	Shiba_Inu	PFZ10A09	Shannon et al. 2015
	Shiba_Inu	PFZ10B09	Shannon et al. 2015
	Shiba_Inu	PFZ10G08	Shannon et al. 2015
	Shiba_Inu	PFZ10H08	Shannon et al. 2015
	Shiba_Inu	PFZ16C08	Shannon et al. 2015
	Shiba_Inu	PFZ16D12	Shannon et al. 2015
	Shiba_Inu	PFZ17B05	Shannon et al. 2015
	Shiba_Inu	PFZ17H01	Shannon et al. 2015
	Shih_Tzu	PFZ14C03	Shannon et al. 2015
	Shih_Tzu	PFZ14C06	Shannon et al. 2015
	Shih_Tzu	PFZ14D03	Shannon et al. 2015
	Shih_Tzu	PFZ14F08	Shannon et al. 2015
	Shih_Tzu	PFZ14G03	Shannon et al. 2015
	Shih_Tzu	PFZ14G05	Shannon et al. 2015
	Shih_Tzu	PFZ14G10	Shannon et al. 2015
	Shih_Tzu	PFZ15E05	Shannon et al. 2015
	Shih_Tzu	PFZ33B04	Shannon et al. 2015
	Shih_Tzu	PFZ33B05	Shannon et al. 2015
	Shih_Tzu	PFZ34B08	Shannon et al. 2015
	Shih_Tzu	PFZ34B09	Shannon et al. 2015
	Shih_Tzu	PFZ34H01	Shannon et al. 2015
	Shih_Tzu	PFZ34H07	Shannon et al. 2015
	Shih_Tzu	PFZ35F01	Shannon et al. 2015
	Shih_Tzu	PFZ43C05	Shannon et al. 2015
	Shih_Tzu	PFZ43C08	Shannon et al. 2015
	Shih_Tzu	PFZ43D12	Shannon et al. 2015
	Shih_Tzu	PFZ44B07	Shannon et al. 2015
	Shih_Tzu	PFZ44H10	Shannon et al. 2015
	Siberian_Husky	PFZ10C09	Shannon et al. 2015
	Siberian_Husky	PFZ15C11	Shannon et al. 2015
	Siberian_Husky	PFZ16F06	Shannon et al. 2015
	Siberian_Husky	PFZ16G03	Shannon et al. 2015
	Siberian_Husky	PFZ17A12	Shannon et al. 2015
	Siberian_Husky	PFZ17C09	Shannon et al. 2015
	Siberian_Husky	PFZ17D05	Shannon et al. 2015
	Siberian_Husky	PFZ17E08	Shannon et al. 2015
	Siberian_Husky	PFZ17E12	Shannon et al. 2015
	Siberian_Husky	PFZ17G09	Shannon et al. 2015
	Siberian_Husky	PFZ22G08	Shannon et al. 2015
	Siberian_Husky	PFZ36B07	Shannon et al. 2015
	Siberian_Husky	PFZ43C02	Shannon et al. 2015
	Siberian_Husky	PFZ44B11	Shannon et al. 2015
	Siberian_Husky	PFZ44C03	Shannon et al. 2015
	Siberian_Husky	PFZ44F10	Shannon et al. 2015
	Siberian_Husky	PFZ44F12	Shannon et al. 2015
	Silky_Terrier	PFZ10D09	Shannon et al. 2015
	Silky_Terrier	PFZ10E09	Shannon et al. 2015
	Silky_Terrier	PFZ16G04	Shannon et al. 2015
	Silky_Terrier	PFZ17C01	Shannon et al. 2015
	Silky_Terrier	PFZ17G02	Shannon et al. 2015
	Soft_Coated_Wheaten_Terrier	PFZ14B05	Shannon et al. 2015
	Soft_Coated_Wheaten_Terrier	PFZ14C02	Shannon et al. 2015
	Soft_Coated_Wheaten_Terrier	PFZ14D10	Shannon et al. 2015
	Soft_Coated_Wheaten_Terrier	PFZ14G02	Shannon et al. 2015
	Soft_Coated_Wheaten_Terrier	PFZ14H11	Shannon et al. 2015
	Soft_Coated_Wheaten_Terrier	PFZ15B03	Shannon et al. 2015
	Soft_Coated_Wheaten_Terrier	PFZ15F03	Shannon et al. 2015
	Soft_Coated_Wheaten_Terrier	PFZ22B08	Shannon et al. 2015
	Spanish_Mastiff	SPMF_38572	Coutinho-Lima et al. 2024
	Spanish_Mastiff	SPMF_54107	Coutinho-Lima et al. 2024
	Spanish_Mastiff	SPMF_54124	Coutinho-Lima et al. 2024
	Spanish_Mastiff	SPMF_54209	Coutinho-Lima et al. 2024
	Spanish_Mastiff	SPMF_54219	Coutinho-Lima et al. 2024
	Spanish_Mastiff	SPMF_54226	Coutinho-Lima et al. 2024
	Spanish_Mastiff	SPMF_54240	Coutinho-Lima et al. 2024
	Spanish_Mastiff	SPMF_54261	Coutinho-Lima et al. 2024
	Spanish_Mastiff	SPMF_54267	Coutinho-Lima et al. 2024
	Spanish_Mastiff	SPMF_ME135	Coutinho-Lima et al. 2024
	Spanish_Mastiff	SPMF_ME401	Coutinho-Lima et al. 2024
	Spanish_Mastiff	SPMF_ME402	Coutinho-Lima et al. 2024
	Spanish_Mastiff	SPMF_PALOM	Coutinho-Lima et al. 2024
	Staffordshire_Bull_Terrier	PFZ7E01	Shannon et al. 2015
	Staffordshire_Bull_Terrier	PFZ8C12	Shannon et al. 2015
	Staffordshire_Bull_Terrier	PFZ9A05	Shannon et al. 2015
	Staffordshire_Bull_Terrier	PFZ9B06	Shannon et al. 2015
	Staffordshire_Bull_Terrier	PFZ9C08	Shannon et al. 2015
	Staffordshire_Bull_Terrier	PFZ9F05	Shannon et al. 2015
	Staffordshire_Bull_Terrier	PFZ9H05	Shannon et al. 2015
	Staffordshire_Bull_Terrier	PFZ14F05	Shannon et al. 2015
	Staffordshire_Bull_Terrier	PFZ22G06	Shannon et al. 2015
	Staffordshire_Bull_Terrier	PFZ43H07	Shannon et al. 2015
	Staffordshire_Bull_Terrier	PFZ43H10	Shannon et al. 2015
	Staffordshire_Bull_Terrier	PFZ44B12	Shannon et al. 2015
	Staffordshire_Bull_Terrier	PFZ44D03	Shannon et al. 2015
	Standard_Poodle	StP_GT371	Shannon et al. 2015
	Standard_Poodle	StP_GT372	Shannon et al. 2015
	Standard_Poodle	StP_GT373	Shannon et al. 2015
	Standard_Poodle	StP_GT374	Shannon et al. 2015
	Standard_Poodle	StP_GT375	Shannon et al. 2015
	Standard_Poodle	StP_GT376	Shannon et al. 2015
	Standard_Poodle	StP_GT377	Shannon et al. 2015
	Standard_Poodle	StP_GT378	Shannon et al. 2015
	Standard_Poodle	StP_GT379	Shannon et al. 2015
	Standard_Poodle	StP_GT380	Shannon et al. 2015
	Standard_Poodle	StP_GT381	Shannon et al. 2015
	Standard_Schnauzer	PFZ9A08	Shannon et al. 2015
	Standard_Schnauzer	PFZ9A09	Shannon et al. 2015
	Standard_Schnauzer	PFZ9G01	Shannon et al. 2015
	Standard_Schnauzer	PFZ18A01	Shannon et al. 2015
	Taigan	TG2	This study
	Taigan	TG3	This study
	Taigan	TG5	This study
	Taigan	TG6	This study
[truncated: 696 more rows]

[truncated: 1 more sheets:   ]
